# Supplementary material for: Association between gut microbiota and anxiety disorders: a bidirectional two-sample mendelian randomization study
Source: BMC Psychiatry. 2024 May 27;24:398. doi: 10.1186/s12888-024-05824-x (PMC11131207; doi:10.1186/s12888-024-05824-x)
Supplement: Supplementary file 1 — Supplementary Material 1 [file 12888_2024_5824_MOESM1_ESM.xlsx]

## Sheet: tableS1
Supplementary Table 1: Descriptive detail of SNP associated with gut microbiome
Exposure	Chr	Pos	SNP	Other_allele	Effect_allele	beta	SE	Pval	Samplesize	MR_keep	F
Intestinibacter	4	14324623	rs10805326	A	G	0.0775	0.014	3.55e-08	12303	TRUE	30.8034
Intestinibacter	15	92446683	rs4327025	A	G	-0.081	0.0154	1.64e-07	12303	TRUE	27.5464
Intestinibacter	11	125663184	rs478972	C	T	-0.1427	0.0297	1.82e-06	10333	TRUE	23.0611
Intestinibacter	5	159686256	rs6875660	T	C	0.089	0.0194	3.06e-06	12293	TRUE	21.0885
Intestinibacter	9	21502923	rs16938435	C	T	-0.1122	0.0235	1.8e-06	12303	TRUE	22.706
Intestinibacter	20	61325223	rs6062862	G	A	0.0925	0.0205	6.68e-06	12189	TRUE	20.4063
Intestinibacter	16	5993076	rs118030283	A	G	-0.1518	0.0324	2.67e-06	8830	TRUE	21.8956
Intestinibacter	12	97928437	rs11109097	T	C	0.0624	0.0139	5.49e-06	11886	TRUE	20.305
Intestinibacter	6	10303945	rs9348442	T	C	0.0991	0.0222	6.26e-06	12303	TRUE	19.9871
Intestinibacter	5	148846426	rs447950	G	A	0.0628	0.0137	5.64e-06	12303	TRUE	21.1426
Intestinibacter	6	170918194	rs62430350	C	T	0.1511	0.0351	6.84e-06	7650	TRUE	18.4805
Intestinibacter	4	179361262	rs2702387	G	A	0.0609	0.0132	4.26e-06	12291	TRUE	21.2081
Intestinibacter	3	70657785	rs68093214	T	C	0.0662	0.015	9.26e-06	11886	TRUE	19.5246
Intestinibacter	11	127703160	rs2098844	T	C	-0.0575	0.0128	6.79e-06	12291	TRUE	20.0699
Intestinibacter	2	20054971	rs893394	A	G	0.0583	0.0131	7.85e-06	11886	TRUE	19.9099
Ruminococcus2	3	106664363	rs78120384	G	A	-0.1928	0.0392	3.31e-07	6082	TRUE	24.1887
Ruminococcus2	2	238103439	rs12986628	T	C	0.0666	0.014	2.14e-06	14714	TRUE	22.5719
Ruminococcus2	3	173040924	rs7635831	A	G	0.0618	0.0129	1.98e-06	14924	TRUE	22.9652
Ruminococcus2	13	62067781	rs2997412	G	A	-0.0568	0.0122	4.22e-06	15336	TRUE	21.5943
Ruminococcus2	2	182656416	rs2368224	G	T	0.1996	0.0438	3.63e-06	3026	TRUE	20.7339
Ruminococcus2	7	16804578	rs4400279	G	A	0.0546	0.012	5.8e-06	15333	TRUE	20.6844
Ruminococcus2	9	137557890	rs58681734	G	A	0.0724	0.0161	4.18e-06	15338	TRUE	20.2687
Ruminococcus2	7	151435722	rs1819812	T	G	0.0842	0.0185	5.28e-06	14868	TRUE	20.7563
Ruminococcus2	1	108074445	rs12406309	C	A	-0.0632	0.0142	9.79e-06	15339	TRUE	19.7277
Ruminococcus2	18	862477	rs2846589	T	G	0.0522	0.0116	7.59e-06	14924	TRUE	20.1246
Ruminococcus2	9	79919385	rs55707116	A	C	0.0866	0.0189	8.01e-06	15336	TRUE	20.9404
Ruminococcus2	11	12148588	rs75140805	G	T	0.0837	0.0176	3.95e-06	14249	TRUE	22.4931
Ruminococcus2	18	33456427	rs4799823	T	C	0.0837	0.0182	5.4e-06	14650	TRUE	21.0891
Ruminococcus2	4	24655463	rs61791565	C	T	-0.0524	0.0117	6.79e-06	15319	TRUE	19.9795
Ruminococcus2	4	4268322	rs7693984	A	G	-0.1028	0.0235	9.42e-06	14154	TRUE	19.13
Coprobacter	1	88233128	rs305411	G	A	0.1292	0.0265	1.01e-06	6777	TRUE	23.8638
Coprobacter	3	46483717	rs3828477	T	G	-0.0912	0.0196	2.89e-06	6798	TRUE	21.7281
Coprobacter	4	34852443	rs55672356	A	T	-0.1934	0.0414	2.74e-06	4903	TRUE	21.8321
Coprobacter	11	103549974	rs143662916	T	C	0.2533	0.054	3.07e-06	3083	TRUE	21.9853
Coprobacter	6	97234939	rs213863	T	C	-0.0887	0.0188	2.35e-06	6798	TRUE	22.1918
Coprobacter	6	4714797	rs72821405	C	T	-0.1474	0.032	4.76e-06	6177	TRUE	21.2105
Coprobacter	12	98289796	rs11532348	T	C	-0.1039	0.0227	5.71e-06	6364	TRUE	20.9942
Coprobacter	2	137223458	rs12996055	C	A	0.0922	0.0209	8.08e-06	6570	TRUE	19.3783
Coprobacter	9	137784868	rs12684609	C	T	0.1008	0.022	6.1e-06	6364	TRUE	20.9345
Coprobacter	15	91166608	rs5011652	C	G	0.09	0.02	5.51e-06	6783	TRUE	20.2299
Coprobacter	2	32242452	rs74919520	A	G	0.1257	0.0276	5.76e-06	6387	TRUE	20.6987
Coprobacter	4	96389240	rs28402691	C	T	0.1107	0.0251	9.56e-06	6387	TRUE	19.4188
Coprobacter	20	57574851	rs189356	A	G	0.0781	0.0172	6.26e-06	6763	TRUE	20.6446
Coprobacter	4	3852385	rs76001613	G	C	0.2159	0.0493	9.13e-06	3385	TRUE	19.1788
Ruminiclostridium5	21	19151940	rs243585	G	C	-0.0586	0.0121	1.33e-06	16906	TRUE	23.443
Ruminiclostridium5	12	1891043	rs2286384	C	G	-0.0519	0.0107	1.44e-06	17394	TRUE	23.2997
Ruminiclostridium5	20	41177956	rs79968837	G	A	-0.095	0.0194	1.15e-06	16602	TRUE	24.1177
Ruminiclostridium5	10	12835085	rs2482038	A	C	0.0519	0.0109	1.7e-06	17396	TRUE	22.7639
Ruminiclostridium5	5	32477664	rs113753996	C	T	0.0821	0.0174	3.99e-06	16680	TRUE	22.1285
Ruminiclostridium5	6	50405920	rs1492620	C	T	-0.0831	0.018	3.53e-06	17397	TRUE	21.271
Ruminiclostridium5	8	131316030	rs2791343	C	T	0.0517	0.0113	5.54e-06	17392	TRUE	20.8104
Ruminiclostridium5	10	35262588	rs10827477	G	A	-0.0547	0.0115	2.19e-06	17391	TRUE	22.5922
Ruminiclostridium5	20	60293505	rs6121460	A	G	0.0933	0.0199	2.64e-06	17318	TRUE	21.934
Ruminiclostridium5	1	41878680	rs2801960	G	C	0.0521	0.0115	6.21e-06	17387	TRUE	20.4832
Ruminiclostridium5	16	86769909	rs8053158	G	A	-0.0741	0.0159	5.9e-06	17397	TRUE	21.6512
Ruminiclostridium5	13	108775162	rs1223978	C	T	0.0484	0.0108	8.16e-06	17381	TRUE	20.0034
Ruminiclostridium5	2	103755970	rs73002572	C	G	0.1815	0.0414	8.82e-06	3761	TRUE	19.2227
Ruminiclostridium5	21	33811886	rs2833828	A	G	0.049	0.0109	6.82e-06	17397	TRUE	20.2879
Ruminiclostridium5	3	55243531	rs4955951	G	A	-0.0714	0.0166	9.96e-06	17397	TRUE	18.5261
Tyzzerella3	19	1030320	rs67476743	G	T	0.1322	0.0222	3.74e-09	4948	TRUE	35.4165
Tyzzerella3	5	16388259	rs17706273	C	T	-0.1404	0.0275	5.88e-07	5395	TRUE	26.1094
Tyzzerella3	2	57810406	rs7561370	C	T	0.1313	0.0286	1.52e-06	5396	TRUE	21.0466
Tyzzerella3	17	3738781	rs55799124	G	A	-0.1144	0.0239	1.34e-06	5362	TRUE	22.9677
Tyzzerella3	7	82547827	rs17809157	T	A	-0.1638	0.0336	1.54e-06	4621	TRUE	23.7167
Tyzzerella3	9	33113322	rs7019909	C	T	0.1442	0.0302	1.76e-06	5396	TRUE	22.8414
Tyzzerella3	13	35023691	rs75091807	T	G	-0.185	0.0383	1.71e-06	4621	TRUE	23.3196
Tyzzerella3	14	89595945	rs4904512	C	T	-0.1172	0.025	3.09e-06	5396	TRUE	21.9054
Tyzzerella3	13	81593016	rs7333521	C	T	-0.2072	0.0453	4.88e-06	4335	TRUE	20.9082
Tyzzerella3	10	46098286	rs112102233	G	A	-0.2163	0.0478	6.18e-06	3857	TRUE	20.5222
Tyzzerella3	6	102680257	rs1232220	T	G	-0.1439	0.0318	7.91e-06	5000	TRUE	20.4323
Tyzzerella3	12	77390329	rs191093	A	G	0.159	0.0353	6.76e-06	4621	TRUE	20.2552
Tyzzerella3	11	87588698	rs10898797	T	C	0.1224	0.0275	8.85e-06	5387	TRUE	19.85
Tyzzerella3	6	5755626	rs6920448	T	C	-0.1411	0.0305	4.15e-06	5010	TRUE	21.3337
Eubacteriumbrachygroup	10	94185213	rs112617308	C	T	-0.1709	0.0363	2.38e-06	4001	TRUE	22.1773
Eubacteriumbrachygroup	22	26922534	rs9613196	A	T	-0.2387	0.0529	4.99e-06	3004	TRUE	20.3977
Eubacteriumbrachygroup	5	17460096	rs62348779	C	T	-0.2015	0.0433	3.78e-06	3827	TRUE	21.6656
Eubacteriumbrachygroup	10	22892667	rs2913110	T	C	0.1051	0.0229	4.56e-06	4001	TRUE	21.0039
Eubacteriumbrachygroup	4	184628931	rs4862235	A	G	0.1048	0.0226	3.73e-06	4000	TRUE	21.5533
Eubacteriumbrachygroup	2	218237281	rs12151423	G	A	0.1013	0.0227	9.27e-06	3854	TRUE	19.8688
Eubacteriumbrachygroup	4	6856564	rs73199919	C	T	-0.2367	0.0531	8.16e-06	3008	TRUE	19.8482
Eubacteriumbrachygroup	11	80236833	rs6591893	A	G	0.1082	0.024	7.34e-06	3999	TRUE	20.2807
Eubacteriumbrachygroup	22	48190598	rs720439	G	A	-0.1119	0.0251	7.03e-06	4001	TRUE	19.8449
Eubacteriumbrachygroup	4	144665178	rs13139592	C	T	-0.146	0.0327	7.97e-06	3842	TRUE	19.9104
Eubacteriumbrachygroup	14	23060552	rs1384962	G	A	0.1209	0.0266	6.99e-06	4001	TRUE	20.6131
Erysipelatoclostridium	17	10177708	rs7221249	G	A	0.084	0.0143	4.31e-09	9781	TRUE	34.619
Erysipelatoclostridium	1	42333631	rs710230	C	T	0.1434	0.0282	6.33e-07	9016	TRUE	25.9409
Erysipelatoclostridium	4	25446787	rs4697572	G	A	-0.0811	0.0163	7.59e-07	9779	TRUE	24.6397
Erysipelatoclostridium	11	121876913	rs58236560	T	G	-0.1112	0.0234	2.16e-06	9368	TRUE	22.4834
Erysipelatoclostridium	9	90586043	rs622418	G	A	-0.0668	0.0143	3.68e-06	9783	TRUE	21.7563
Erysipelatoclostridium	5	77815056	rs17804233	C	T	-0.0663	0.0144	4.59e-06	9783	TRUE	21.1332
Erysipelatoclostridium	2	34595533	rs1434153	A	G	-0.0685	0.0152	6.85e-06	9662	TRUE	20.1634
Erysipelatoclostridium	5	34892042	rs340991	G	A	-0.074	0.0159	3.75e-06	9781	TRUE	21.7184
Erysipelatoclostridium	8	38780606	rs6474512	C	A	0.067	0.0143	3.02e-06	9783	TRUE	21.9003
Erysipelatoclostridium	13	46372065	rs9590927	A	G	-0.0646	0.0143	6.39e-06	9782	TRUE	20.2717
Erysipelatoclostridium	1	167818597	rs61806970	T	C	0.1425	0.0321	9.09e-06	8644	TRUE	19.7586
Erysipelatoclostridium	19	55857777	rs45480394	G	T	-0.0687	0.0152	7.66e-06	9604	TRUE	20.4804
Erysipelatoclostridium	11	36871523	rs2901723	A	C	0.0641	0.0144	8.79e-06	9662	TRUE	19.7549
Erysipelatoclostridium	17	71411325	rs34528142	G	C	-0.0876	0.0196	6.13e-06	9604	TRUE	20.0456
Erysipelatoclostridium	10	36394609	rs16936671	T	C	-0.0968	0.0218	6.04e-06	9488	TRUE	19.7391
Erysipelatoclostridium	6	24292185	rs3804326	G	A	0.1415	0.0336	9.85e-06	7028	TRUE	17.6905
Coprococcus2	20	49266770	rs59936925	T	A	0.1171	0.0234	9.38e-07	10931	TRUE	25.0376
Coprococcus2	1	112139008	rs6677933	T	C	-0.0804	0.0164	1.19e-06	11483	TRUE	23.9948
Coprococcus2	14	86833255	rs1958519	A	T	0.0665	0.0139	1.58e-06	11009	TRUE	23.0545
Coprococcus2	4	131125786	rs72680320	C	T	-0.0649	0.0139	2.27e-06	11009	TRUE	21.7663
Coprococcus2	9	25554068	rs2482516	T	C	0.0754	0.0165	4.72e-06	11483	TRUE	21.0021
Coprococcus2	10	129715759	rs35890118	G	A	-0.0665	0.0148	8.26e-06	11478	TRUE	20.304
Coprococcus2	1	4210455	rs9426473	G	A	0.0727	0.0162	6.31e-06	11486	TRUE	20.2435
Coprococcus2	3	180544880	rs12634070	C	T	0.0736	0.0165	9.95e-06	11457	TRUE	19.9423
Coprococcus2	1	223688236	rs61823518	C	A	-0.0955	0.0216	6.68e-06	10980	TRUE	19.6135
Coprococcus2	5	34794789	rs10070053	G	A	0.0594	0.0135	7.65e-06	11473	TRUE	19.273
Eubacteriumhalliigroup	4	111885431	rs13116360	C	T	0.1541	0.0297	2.94e-07	10323	TRUE	26.896
Eubacteriumhalliigroup	3	110283389	rs949971	G	T	-0.054	0.0116	3.29e-06	16566	TRUE	21.6462
Eubacteriumhalliigroup	1	34308917	rs10798999	T	C	0.0602	0.0127	2.61e-06	16561	TRUE	22.5315
Eubacteriumhalliigroup	7	148856720	rs60254196	G	A	-0.0523	0.0112	2.7e-06	16238	TRUE	21.8442
Eubacteriumhalliigroup	7	100635375	rs10808115	C	A	-0.0505	0.011	4.42e-06	16566	TRUE	21.0851
Eubacteriumhalliigroup	15	62014160	rs74018587	T	C	0.2089	0.0438	3.7e-06	3039	TRUE	22.7337
Eubacteriumhalliigroup	3	23663416	rs6550770	C	T	-0.1981	0.0444	4.82e-06	4279	TRUE	19.9452
Eubacteriumhalliigroup	11	58040621	rs10501370	T	C	-0.1156	0.0252	5.42e-06	13824	TRUE	20.9579
Eubacteriumhalliigroup	19	49214274	rs281379	G	A	-0.05	0.0112	9.33e-06	16130	TRUE	19.8377
Eubacteriumhalliigroup	11	123789877	rs78056098	T	G	-0.0507	0.0114	8.29e-06	16568	TRUE	19.8955
Eubacteriumhalliigroup	3	195238086	rs138531890	G	A	0.1531	0.0349	5.43e-06	7710	TRUE	19.2036
Eubacteriumhalliigroup	3	64664456	rs28584818	G	A	0.1261	0.0269	4.43e-06	11095	TRUE	22.0412
Eubacteriumhalliigroup	11	11771637	rs117748144	C	T	-0.1266	0.0287	7.86e-06	10861	TRUE	19.4365
Eubacteriumhalliigroup	1	104524676	rs17474256	A	G	0.0811	0.0185	9.45e-06	16460	TRUE	19.2973
Eubacteriumhalliigroup	18	48384463	rs630939	T	C	-0.0509	0.0114	9.16e-06	16238	TRUE	19.8062
Eubacteriumhalliigroup	4	183709536	rs17074066	C	T	-0.0814	0.0189	9.35e-06	15804	TRUE	18.4952
Actinomyces	6	67207371	rs34583783	T	G	0.1266	0.0268	4.49e-06	7468	TRUE	22.2371
Actinomyces	15	99492313	rs2715439	T	C	0.0747	0.0165	6.27e-06	7468	TRUE	20.5232
Actinomyces	10	4782841	rs4146653	A	G	0.0985	0.0214	4.5e-06	7468	TRUE	21.1594
Actinomyces	6	133007480	rs35011108	G	A	0.2326	0.0512	6.34e-06	3515	TRUE	20.641
Actinomyces	6	169224781	rs4073240	A	G	0.075	0.0167	7.94e-06	7468	TRUE	20.0638
Actinomyces	10	127532121	rs7915461	C	T	0.1878	0.0402	5.92e-06	5282	TRUE	21.8544
Actinomyces	3	101352439	rs71315246	G	A	-0.097	0.0219	9.83e-06	7468	TRUE	19.5655
Actinomyces	10	121356829	rs10787984	C	G	0.0943	0.0214	9.62e-06	7468	TRUE	19.5129
Streptococcus	12	100584014	rs11110281	C	T	-0.1375	0.0227	2.58e-09	15120	TRUE	36.5722
Streptococcus	17	61298020	rs4968759	G	A	-0.0515	0.0112	3.78e-06	16384	TRUE	21.1268
Streptococcus	7	46774896	rs11764382	G	A	-0.0695	0.0144	1.29e-06	16387	TRUE	23.424
Streptococcus	15	41663393	rs72739637	G	A	0.096	0.0193	1.03e-06	14920	TRUE	24.6842
Streptococcus	11	131649446	rs1918540	A	G	0.0596	0.0128	2.44e-06	16373	TRUE	21.6589
Streptococcus	8	10199548	rs17708276	G	A	-0.0794	0.0171	3.04e-06	16278	TRUE	21.6518
Streptococcus	3	94103591	rs11720390	A	G	0.107	0.0228	3.59e-06	15220	TRUE	22.0105
Streptococcus	5	169689604	rs395407	C	G	-0.0793	0.0174	4.37e-06	15864	TRUE	20.8315
Streptococcus	9	93556174	rs10448310	G	A	-0.0518	0.0111	3.31e-06	16384	TRUE	21.6459
Streptococcus	10	28588269	rs7916711	G	A	0.1029	0.0217	2.72e-06	15294	TRUE	22.4071
Streptococcus	10	8102404	rs71481756	G	T	0.0931	0.0208	6.51e-06	14526	TRUE	20.0461
Streptococcus	14	97526750	rs2370083	T	G	-0.0817	0.0186	9.75e-06	16277	TRUE	19.317
Streptococcus	4	53657577	rs10028567	T	C	-0.0921	0.0192	7.3e-06	16311	TRUE	23.0469
Streptococcus	3	132058723	rs6806351	C	T	-0.0634	0.0137	4.94e-06	15973	TRUE	21.515
Streptococcus	4	37452858	rs57646748	A	G	-0.0908	0.02	5.48e-06	15939	TRUE	20.527
Streptococcus	17	80576624	rs9903102	A	C	-0.0709	0.0155	4.18e-06	16384	TRUE	20.8776
Streptococcus	16	73391982	rs6563952	C	G	0.0827	0.018	5.82e-06	16387	TRUE	21.1182
Parasutterella	20	25599776	rs2387977	C	T	-0.0682	0.0135	5.38e-07	11345	TRUE	25.5972
Parasutterella	2	72235444	rs7572229	A	G	0.0663	0.0133	6.32e-07	11383	TRUE	24.9285
Parasutterella	4	15565736	rs35414597	A	T	-0.0685	0.0142	1.51e-06	11386	TRUE	23.2199
Parasutterella	4	65556925	rs6828768	T	C	0.0637	0.0133	1.78e-06	11386	TRUE	23.0512
Parasutterella	10	44293839	rs10899911	G	A	-0.0717	0.0148	1.15e-06	11386	TRUE	23.4288
Parasutterella	12	5275540	rs7303158	T	C	0.0647	0.0134	1.33e-06	11386	TRUE	23.2141
Parasutterella	2	178954708	rs78383039	C	T	-0.1463	0.0297	1.57e-06	9174	TRUE	24.2501
Parasutterella	8	114804024	rs35055552	C	T	0.1096	0.0235	3.35e-06	9970	TRUE	21.6533
Parasutterella	6	137615592	rs2090816	C	A	0.0841	0.0177	2.9e-06	11385	TRUE	22.494
Parasutterella	12	126498824	rs1403396	T	A	-0.0757	0.0159	2.76e-06	11378	TRUE	22.6411
Parasutterella	17	14692867	rs55877868	C	A	-0.1045	0.0228	2.87e-06	10588	TRUE	20.9735
Parasutterella	15	67316307	rs8039785	G	T	0.0618	0.0133	3.62e-06	11383	TRUE	21.6151
Parasutterella	8	16674526	rs823424	A	G	-0.0713	0.0157	4.95e-06	11386	TRUE	20.6613
Parasutterella	12	53260710	rs7311004	C	T	-0.0618	0.0136	5.92e-06	11384	TRUE	20.4848
Parasutterella	3	156550415	rs62273907	G	A	0.2295	0.0502	5.88e-06	3691	TRUE	20.873
Parasutterella	3	193896709	rs6809952	A	G	-0.0685	0.0151	8.13e-06	11077	TRUE	20.6062
Parasutterella	3	30163689	rs11715853	A	G	-0.0663	0.0146	6.23e-06	11386	TRUE	20.5864
RikenellaceaeRC9gutgroup	9	112657543	rs2900503	T	G	-0.1723	0.0327	1.55e-07	3320	TRUE	27.8289
RikenellaceaeRC9gutgroup	4	149562638	rs17582787	G	A	-0.1577	0.034	3.55e-06	3320	TRUE	21.5335
RikenellaceaeRC9gutgroup	11	102429543	rs7113155	C	G	0.1144	0.0248	5.26e-06	3334	TRUE	21.322
RikenellaceaeRC9gutgroup	4	84698188	rs4270579	A	G	-0.118	0.0271	5.46e-06	3331	TRUE	18.9605
RikenellaceaeRC9gutgroup	10	135010198	rs2998141	C	T	-0.1363	0.0293	4.42e-06	3330	TRUE	21.644
RikenellaceaeRC9gutgroup	7	73334987	rs4717843	T	G	-0.1194	0.0261	4.72e-06	3220	TRUE	20.9922
RikenellaceaeRC9gutgroup	1	164800873	rs9887954	A	G	-0.1148	0.0249	4.81e-06	3330	TRUE	21.2723
RikenellaceaeRC9gutgroup	16	76605358	rs7193937	C	G	0.1242	0.0277	6.19e-06	3220	TRUE	20.0296
RikenellaceaeRC9gutgroup	6	165668732	rs80309088	A	G	0.174	0.0383	4.56e-06	3170	TRUE	20.6059
RikenellaceaeRC9gutgroup	4	163830516	rs12501673	G	A	0.1164	0.0262	6.29e-06	3334	TRUE	19.6983
RikenellaceaeRC9gutgroup	4	155865671	rs17032291	C	T	-0.1696	0.0368	6.61e-06	3206	TRUE	21.2057
RikenellaceaeRC9gutgroup	19	1970021	rs2074881	C	T	-0.1422	0.0324	9.45e-06	3315	TRUE	19.2828
RikenellaceaeRC9gutgroup	5	31406285	rs7712231	G	A	0.1563	0.035	7.97e-06	3334	TRUE	19.8859
FamilyXIIIUCG001	3	188224096	rs1426266	C	T	-0.0666	0.0137	1.25e-06	12751	TRUE	23.5466
FamilyXIIIUCG001	1	85228325	rs12049454	C	T	-0.0647	0.0134	1.17e-06	12748	TRUE	23.3118
FamilyXIIIUCG001	1	183503664	rs3842897	A	G	-0.1126	0.0243	5.2e-06	12407	TRUE	21.5307
FamilyXIIIUCG001	15	25151194	rs116979587	A	T	-0.1217	0.0261	3.05e-06	11989	TRUE	21.7644
FamilyXIIIUCG001	6	76598635	rs62414802	T	C	-0.0612	0.0135	4.29e-06	12750	TRUE	20.6762
FamilyXIIIUCG001	21	45153079	rs2276529	G	C	-0.0759	0.0165	5.36e-06	12748	TRUE	21.1572
FamilyXIIIUCG001	17	33761027	rs112362903	G	A	-0.149	0.0333	7.88e-06	8579	TRUE	20.001
FamilyXIIIUCG001	17	78223817	rs8076666	G	A	0.0887	0.0198	8.02e-06	12265	TRUE	20.0292
FamilyXIIIUCG001	11	94681786	rs7119679	A	G	-0.0809	0.0175	3.52e-06	12445	TRUE	21.4286
FamilyXIIIUCG001	3	45479090	rs76463770	G	A	0.1931	0.042	3.77e-06	5651	TRUE	21.1581
Oxalobacter	3	171947435	rs4428215	A	G	0.1303	0.0242	7.51e-08	4655	TRUE	28.9307
Oxalobacter	9	87514407	rs736744	T	C	0.1179	0.0211	2.57e-08	4655	TRUE	31.1352
Oxalobacter	22	37421469	rs6000536	T	C	-0.131	0.0254	2.06e-07	4654	TRUE	26.6374
Oxalobacter	4	189935314	rs36057338	T	G	0.2078	0.0421	8.8e-07	4244	TRUE	24.323
Oxalobacter	20	59502888	rs6071435	A	T	-0.1055	0.0215	1.07e-06	4635	TRUE	24.1088
Oxalobacter	9	19682558	rs12002250	C	A	0.2171	0.0466	1.42e-06	4297	TRUE	21.6793
Oxalobacter	6	38550301	rs1569853	C	T	-0.1381	0.0297	3.65e-06	4492	TRUE	21.6166
Oxalobacter	12	96819204	rs11108500	G	A	-0.1991	0.0427	3.74e-06	4303	TRUE	21.7079
Oxalobacter	8	20902693	rs10464997	A	G	0.1377	0.0295	3.3e-06	4650	TRUE	21.8145
Oxalobacter	15	93941937	rs111966731	C	T	0.2131	0.0472	7.3e-06	3931	TRUE	20.4193
Oxalobacter	8	115560689	rs6993398	A	G	0.1272	0.0279	7.13e-06	4656	TRUE	20.813
Oxalobacter	11	126582578	rs3862635	T	C	-0.1721	0.0394	9.19e-06	4469	TRUE	19.0864
Methanobrevibacter	13	41963791	rs76029318	C	T	0.2228	0.0454	1.08e-06	3387	TRUE	24.0602
Methanobrevibacter	2	125440268	rs10202904	G	T	-0.1128	0.0239	3.09e-06	3583	TRUE	22.2598
Methanobrevibacter	4	104418307	rs894996	A	C	0.2142	0.0456	3.82e-06	3479	TRUE	22.0635
Methanobrevibacter	11	89349287	rs11018665	T	A	0.113	0.0254	7.03e-06	3586	TRUE	19.7433
Methanobrevibacter	10	112266046	rs1334944	C	T	0.1152	0.0255	7.61e-06	3586	TRUE	20.3293
Methanobrevibacter	3	15053083	rs6776814	C	T	-0.189	0.042	8.05e-06	3283	TRUE	20.2498
Methanobrevibacter	15	31516919	rs4779844	C	G	0.1096	0.0248	9.28e-06	3585	TRUE	19.5478
Methanobrevibacter	19	52925820	rs4802933	G	A	-0.1356	0.0308	9.74e-06	3586	TRUE	19.3735
Howardella	11	77901287	rs901099	G	T	-0.1272	0.0251	6.53e-07	3647	TRUE	25.6894
Howardella	18	43206985	rs1484873	G	A	-0.2278	0.0463	2.56e-06	3608	TRUE	24.1773
Howardella	7	133154356	rs17167098	A	G	-0.1694	0.0352	1.12e-06	3586	TRUE	23.1419
Howardella	4	169178315	rs609430	G	T	-0.112	0.0239	3.34e-06	3798	TRUE	21.918
Howardella	7	93527414	rs36081916	C	T	-0.1812	0.0403	4.7e-06	3216	TRUE	20.2244
Howardella	17	17253288	rs12452946	G	A	-0.1058	0.0229	3.8e-06	3800	TRUE	21.3696
Howardella	1	72972799	rs61771805	T	A	-0.1368	0.0297	4.03e-06	3612	TRUE	21.2362
Howardella	18	60125134	rs672217	A	G	0.1641	0.035	3.52e-06	3611	TRUE	21.9959
Howardella	2	218819396	rs3791893	G	A	0.147	0.034	9.5e-06	3795	TRUE	18.6766
Howardella	15	98476920	rs10048062	T	C	-0.1474	0.0337	8.59e-06	3800	TRUE	19.1718
Howardella	14	95452797	rs2154047	A	C	-0.1926	0.042	9.97e-06	3623	TRUE	21.0101
Terrisporobacter	11	8938819	rs1883097	T	C	0.2264	0.0455	4.16e-07	4417	TRUE	24.7976
Terrisporobacter	3	144148905	rs2569953	C	A	-0.0776	0.0175	8.95e-06	6637	TRUE	19.723
Terrisporobacter	16	15920394	rs7184125	C	T	0.0913	0.0205	8.48e-06	6232	TRUE	19.7209
Terrisporobacter	19	17026940	rs2872237	A	C	-0.0815	0.0176	3.97e-06	6632	TRUE	21.431
Terrisporobacter	11	20621043	rs58405430	T	G	0.1346	0.0301	7.94e-06	6176	TRUE	19.9782
Terrisporobacter	9	117245252	rs7034891	C	G	-0.0799	0.0174	4.54e-06	6629	TRUE	21.1472
Dialister	8	138295725	rs11166701	A	G	-0.0655	0.0132	5.51e-07	11720	TRUE	24.6976
Dialister	11	10967286	rs517089	A	T	0.0762	0.017	5.14e-06	11988	TRUE	20.0089
Dialister	10	23199653	rs4747450	A	C	0.0669	0.0148	5.84e-06	11987	TRUE	20.4899
Dialister	16	9336862	rs2314294	C	T	0.0866	0.0194	8.08e-06	11339	TRUE	19.9813
Dialister	11	92267129	rs4753063	A	G	-0.0596	0.013	4.86e-06	11989	TRUE	21.0229
Dialister	7	150890034	rs2435610	C	A	0.0647	0.0143	5.93e-06	11984	TRUE	20.3895
Dialister	4	23294359	rs10938938	A	G	-0.0774	0.0171	7.37e-06	11401	TRUE	20.4822
Dialister	14	102458052	rs10138457	C	T	-0.1131	0.0262	7.88e-06	10968	TRUE	18.6291
Dialister	15	32955095	rs11071887	C	T	0.0662	0.0146	5.91e-06	11989	TRUE	20.4959
Dialister	3	45809449	rs764177	A	C	-0.0601	0.0135	9.61e-06	11988	TRUE	19.7418
Dialister	9	25447080	rs76680460	A	G	-0.1613	0.0364	8.19e-06	7176	TRUE	19.5999
Dialister	1	172809633	rs75416973	G	A	0.0727	0.0165	9.46e-06	11402	TRUE	19.5412
Turicibacter	2	63366962	rs149744580	G	A	0.1699	0.0315	7.01e-08	8459	TRUE	28.9974
Turicibacter	5	95717619	rs4869133	A	G	0.1312	0.0272	2.55e-06	8256	TRUE	23.2667
Turicibacter	17	43117476	rs12603364	C	T	0.1109	0.0226	8.67e-07	8923	TRUE	24.1482
Turicibacter	12	12242455	rs11054680	C	T	-0.1048	0.0227	2.31e-06	8928	TRUE	21.2949
Turicibacter	7	130972179	rs55756211	C	T	-0.1151	0.0241	2.81e-06	8941	TRUE	22.871
Turicibacter	11	1681862	rs61265175	C	G	-0.0859	0.0186	4.14e-06	8941	TRUE	21.3592
Turicibacter	16	49826299	rs7199484	A	G	-0.0731	0.016	5.77e-06	8948	TRUE	20.8532
Turicibacter	16	10181248	rs11649454	C	G	0.0951	0.0203	3.27e-06	8943	TRUE	21.8483
Turicibacter	21	36929643	rs2834977	C	T	-0.096	0.0208	3.96e-06	8946	TRUE	21.2482
Turicibacter	8	26027842	rs2952020	A	G	-0.0759	0.0166	5.63e-06	8949	TRUE	20.9665
Turicibacter	19	11864932	rs11666533	T	C	-0.1117	0.0248	7.37e-06	8256	TRUE	20.2112
Turicibacter	15	92605098	rs4247078	G	C	0.071	0.0155	5.46e-06	8948	TRUE	20.9448
Turicibacter	5	170048048	rs2221441	C	G	0.071	0.0153	3.46e-06	8720	TRUE	21.4358
Turicibacter	6	126111881	rs3734633	A	G	-0.121	0.0268	5.32e-06	8626	TRUE	20.3244
Romboutsia	10	17019559	rs61841503	A	G	0.0929	0.0171	4e-08	13568	TRUE	29.351
Romboutsia	7	5319387	rs10279978	G	A	-0.0622	0.0128	1.17e-06	14143	TRUE	23.7492
Romboutsia	1	171903885	rs16843578	T	C	-0.0875	0.0197	5.08e-06	14186	TRUE	19.7849
Romboutsia	13	88725540	rs77702691	G	A	-0.0944	0.0209	7.37e-06	12487	TRUE	20.4928
Romboutsia	2	16066705	rs75987356	A	G	-0.1296	0.028	6.71e-06	10466	TRUE	21.3472
Romboutsia	8	5088054	rs75200530	G	T	-0.1906	0.0421	5.07e-06	5246	TRUE	20.4998
Romboutsia	13	32720756	rs9567264	T	C	0.058	0.0127	5.76e-06	14180	TRUE	20.6966
Romboutsia	7	78136725	rs34302036	G	A	0.055	0.0121	5.88e-06	14185	TRUE	20.7374
Romboutsia	11	133834657	rs7109293	G	A	0.0919	0.0206	6.98e-06	14141	TRUE	19.9575
Romboutsia	5	57229635	rs114398731	C	G	-0.131	0.0294	7.96e-06	10326	TRUE	19.8907
Romboutsia	7	106406824	rs28603357	C	T	-0.2149	0.0475	8.52e-06	3693	TRUE	20.4931
Romboutsia	11	99665050	rs11221428	C	T	-0.0727	0.0158	6.49e-06	14187	TRUE	21.0885
Romboutsia	6	135411737	rs9389266	G	T	0.0723	0.0162	9.38e-06	14187	TRUE	19.8213
Romboutsia	7	145760298	rs62504452	G	A	-0.071	0.0157	4.66e-06	14178	TRUE	20.5443
RuminococcaceaeUCG013	10	2219930	rs12781711	T	C	-0.0656	0.0117	2.55e-08	16772	TRUE	31.1944
RuminococcaceaeUCG013	5	141395140	rs12189346	A	G	0.0685	0.0146	1.68e-06	16470	TRUE	22.1374
RuminococcaceaeUCG013	12	30245557	rs75088940	C	T	-0.0943	0.0201	2.55e-06	15638	TRUE	22.0722
RuminococcaceaeUCG013	10	19780463	rs16918863	C	A	0.1115	0.024	4.16e-06	12643	TRUE	21.5522
RuminococcaceaeUCG013	3	9534657	rs76973485	T	G	0.195	0.0418	3.35e-06	5299	TRUE	21.7353
RuminococcaceaeUCG013	3	197049996	rs12485353	A	G	-0.0608	0.0131	4.19e-06	16771	TRUE	21.5844
RuminococcaceaeUCG013	13	76583319	rs9565219	A	T	-0.0525	0.0118	8.73e-06	16772	TRUE	19.8646
RuminococcaceaeUCG013	16	10863459	rs1729063	C	G	-0.0533	0.0121	9.64e-06	16470	TRUE	19.5121
RuminococcaceaeUCG013	7	32530997	rs7784330	A	G	-0.0498	0.0112	8.16e-06	16770	TRUE	19.7735
RuminococcaceaeUCG013	1	9361576	rs11581881	T	C	0.0661	0.0145	4.73e-06	15730	TRUE	20.8701
RuminococcaceaeUCG013	9	136620584	rs2428106	G	C	-0.0491	0.011	8.38e-06	16768	TRUE	19.9482
RuminococcaceaeUCG013	8	40311885	rs2730183	A	G	-0.0489	0.011	8.44e-06	16772	TRUE	19.7704
RuminococcaceaeUCG013	5	3628882	rs9313055	C	T	0.1051	0.0234	9.55e-06	15764	TRUE	20.0892
RuminococcaceaeUCG013	9	13609119	rs12336782	C	T	-0.0856	0.0189	8.6e-06	16772	TRUE	20.4477
RuminococcaceaeUCG013	10	115650278	rs4385846	T	G	0.0598	0.0132	6.46e-06	16772	TRUE	20.6117
Marvinbryantia	11	45826561	rs61884471	A	G	0.1244	0.0248	1.01e-06	11559	TRUE	25.0849
Marvinbryantia	10	12516924	rs2724813	G	A	-0.0841	0.0168	6.28e-07	11610	TRUE	25.1803
Marvinbryantia	1	58441860	rs1187983	T	C	-0.0935	0.0193	2.02e-06	11896	TRUE	23.4502
Marvinbryantia	6	132881664	rs2842896	T	C	-0.0649	0.0131	7.25e-07	11709	TRUE	24.5192
Marvinbryantia	16	5938448	rs11645029	C	G	-0.0606	0.0132	4.15e-06	11709	TRUE	21.2331
Marvinbryantia	18	46255637	rs12963345	C	G	-0.0597	0.0132	6.6e-06	11709	TRUE	20.353
Marvinbryantia	3	166039765	rs2863363	G	A	0.0635	0.0136	3.11e-06	11950	TRUE	21.688
Marvinbryantia	11	79518683	rs72948274	C	A	-0.1264	0.0272	3.26e-06	11561	TRUE	21.5459
Marvinbryantia	19	4542097	rs146541147	A	G	0.1188	0.0268	6.86e-06	10778	TRUE	19.6031
Marvinbryantia	13	86079090	rs11620597	C	T	0.1195	0.0272	7.8e-06	11031	TRUE	19.3395
Marvinbryantia	14	21577837	rs8006832	T	G	-0.0952	0.0217	6.58e-06	11412	TRUE	19.317
Marvinbryantia	1	211400180	rs3125832	C	A	0.0679	0.015	5.03e-06	11709	TRUE	20.4774
Blautia	16	77238810	rs11149971	T	C	0.1176	0.0234	1.04e-06	16255	TRUE	25.2808
Blautia	17	16895873	rs12453000	T	C	0.0625	0.013	1.26e-06	17815	TRUE	23.1432
Blautia	1	175757311	rs115043014	A	G	-0.2066	0.044	5.19e-06	4902	TRUE	22.0565
Blautia	7	124210039	rs67794373	T	C	0.0602	0.0123	1e-06	18158	TRUE	23.7597
Blautia	7	68396262	rs117001700	C	T	0.1964	0.0441	8.84e-06	4965	TRUE	19.8257
Blautia	19	1043103	rs72973581	G	A	0.1252	0.0265	1.74e-06	12764	TRUE	22.2416
Blautia	19	13420917	rs4926264	C	T	0.0826	0.0178	5.1e-06	18276	TRUE	21.4868
Blautia	9	1866537	rs7860714	G	A	-0.0502	0.011	4.09e-06	18162	TRUE	20.8975
Blautia	11	87805911	rs682885	G	A	-0.0493	0.0107	4.49e-06	18274	TRUE	21.1194
Blautia	1	219117743	rs2788271	G	T	-0.0576	0.0133	7.16e-06	18276	TRUE	18.5921
Blautia	14	78062644	rs113271346	T	C	0.0783	0.0172	6.85e-06	17465	TRUE	20.6788
Blautia	6	74605806	rs3005511	G	A	0.0501	0.0111	6.19e-06	18276	TRUE	20.4643
Blautia	6	9298640	rs16892041	C	T	-0.0623	0.0142	8.82e-06	18276	TRUE	19.2774
LachnospiraceaeFCS020group	19	2571232	rs7249113	A	G	0.0679	0.0133	3.72e-07	13534	TRUE	25.9073
LachnospiraceaeFCS020group	1	35328576	rs12078956	G	C	0.1061	0.0223	2.15e-06	13101	TRUE	22.657
LachnospiraceaeFCS020group	16	23631307	rs369444	G	C	0.1255	0.0259	3.15e-06	12465	TRUE	23.471
LachnospiraceaeFCS020group	2	53946431	rs72793667	G	A	-0.1169	0.0247	1.63e-06	12396	TRUE	22.4667
LachnospiraceaeFCS020group	19	17865305	rs1363769	C	T	-0.2006	0.0449	1.58e-06	3555	TRUE	19.933
LachnospiraceaeFCS020group	8	121244406	rs10093861	A	G	-0.0569	0.0121	3.06e-06	13772	TRUE	22.0477
LachnospiraceaeFCS020group	13	40419314	rs9788306	T	C	-0.0628	0.0131	1.39e-06	13772	TRUE	23.0743
LachnospiraceaeFCS020group	5	109403564	rs113859143	C	G	-0.1089	0.0242	2.55e-06	13238	TRUE	20.2432
LachnospiraceaeFCS020group	1	118425334	rs9919338	C	G	-0.0553	0.0121	4.91e-06	13768	TRUE	21.0443
LachnospiraceaeFCS020group	11	3248876	rs35035870	C	T	-0.1906	0.0414	2.62e-06	5642	TRUE	21.1578
LachnospiraceaeFCS020group	3	165996415	rs2862811	C	T	0.0565	0.0122	3.92e-06	13772	TRUE	21.5351
LachnospiraceaeFCS020group	10	44346094	rs1254846	A	G	0.106	0.0233	5.6e-06	13172	TRUE	20.7709
LachnospiraceaeFCS020group	6	71966268	rs4452603	G	T	0.0604	0.0136	8.98e-06	13487	TRUE	19.748
LachnospiraceaeFCS020group	4	166588085	rs2322265	T	C	-0.0666	0.0142	5.21e-06	13772	TRUE	22.1495
LachnospiraceaeFCS020group	10	65563647	rs3999074	T	G	-0.0551	0.0122	6.55e-06	13772	TRUE	20.4185
LachnospiraceaeFCS020group	4	165786478	rs9308097	G	A	0.0554	0.0124	7.47e-06	13542	TRUE	20.0571
Butyricicoccus	2	153453410	rs56221232	C	T	0.0828	0.0167	7.62e-07	17133	TRUE	24.4667
Butyricicoccus	4	7460153	rs2017189	T	G	-0.0507	0.011	3.87e-06	17133	TRUE	21.1476
Butyricicoccus	13	100213990	rs7322368	C	T	0.0816	0.0183	5.52e-06	17134	TRUE	19.8337
Butyricicoccus	18	22899113	rs75238760	A	T	0.0619	0.014	6.8e-06	17022	TRUE	19.592
Butyricicoccus	13	27018240	rs12585793	C	T	-0.2622	0.0565	5.79e-06	3135	TRUE	21.5579
Butyricicoccus	7	157688150	rs62478070	G	T	0.224	0.0495	5.94e-06	4007	TRUE	20.4885
Butyricicoccus	10	126908208	rs4962426	T	G	0.0614	0.0136	7.38e-06	16889	TRUE	20.4032
Butyricicoccus	2	191304149	rs10084203	G	A	0.055	0.0124	8.59e-06	17135	TRUE	19.7913
Butyricicoccus	1	67379595	rs12034718	G	A	0.0701	0.0158	9.58e-06	16237	TRUE	19.6424
RuminococcaceaeUCG011	6	105073676	rs1416041	C	A	-0.1823	0.034	7.04e-08	3632	TRUE	28.7781
RuminococcaceaeUCG011	1	179370499	rs12724320	T	C	-0.1209	0.0249	1.52e-06	3632	TRUE	23.5243
RuminococcaceaeUCG011	12	29634919	rs79113084	T	C	-0.1522	0.0318	2.06e-06	3610	TRUE	22.9664
RuminococcaceaeUCG011	1	219901055	rs9729514	G	A	0.1849	0.0395	2.37e-06	3632	TRUE	21.9625
RuminococcaceaeUCG011	7	111763988	rs2729556	T	C	-0.1091	0.0234	3.19e-06	3632	TRUE	21.7928
RuminococcaceaeUCG011	7	11222521	rs10274562	T	C	0.1109	0.0245	6.5e-06	3632	TRUE	20.5704
RuminococcaceaeUCG011	3	76205107	rs4490371	C	T	-0.1118	0.0249	7.75e-06	3610	TRUE	20.1717
RuminococcaceaeUCG011	3	185469491	rs12636310	A	G	0.1327	0.0282	2.81e-06	3632	TRUE	22.1461
Odoribacter	15	58063881	rs503751	G	C	0.0618	0.0119	2.08e-07	14218	TRUE	27.0474
Odoribacter	12	67655943	rs77779484	A	G	-0.1335	0.0269	6.56e-07	11935	TRUE	24.7127
Odoribacter	19	49523088	rs10423795	T	C	0.0551	0.0121	6.58e-06	14135	TRUE	20.6573
Odoribacter	4	11907559	rs6856150	A	G	0.0882	0.0194	6.06e-06	14597	TRUE	20.6349
Odoribacter	8	1266824	rs10093869	G	A	-0.0578	0.0125	3.67e-06	14218	TRUE	21.2337
Odoribacter	17	46763962	rs4793970	G	A	-0.0576	0.0129	6.03e-06	14687	TRUE	19.9125
Odoribacter	8	69677480	rs74553962	G	T	0.1214	0.0264	9.49e-06	11803	TRUE	21.1461
Odoribacter	14	70944224	rs28417404	G	A	-0.0727	0.0161	3.68e-06	14698	TRUE	20.2903
Odoribacter	11	6848360	rs16918425	T	A	0.1	0.0224	8.85e-06	13689	TRUE	19.9595
Prevotella7	3	60474379	rs430270	C	A	0.1392	0.0297	2.87e-06	3318	TRUE	21.9444
Prevotella7	2	12101762	rs57404562	A	C	0.1555	0.0316	6.22e-07	3487	TRUE	24.2022
Prevotella7	18	71442664	rs9959718	A	G	0.133	0.0275	1.9e-06	3489	TRUE	23.3333
Prevotella7	22	24613952	rs9608249	G	A	-0.1582	0.0336	2.07e-06	3482	TRUE	22.1304
Prevotella7	2	242066314	rs2240542	T	C	0.1208	0.0262	4.84e-06	3489	TRUE	21.3124
Prevotella7	10	133000320	rs2918132	T	C	-0.1146	0.0255	6.42e-06	3318	TRUE	20.2275
Prevotella7	11	19943115	rs16937247	C	G	0.1461	0.0352	9.64e-06	3486	TRUE	17.2729
Prevotella7	16	47237609	rs118038478	G	A	0.2057	0.0469	7.85e-06	3295	TRUE	19.2386
Prevotella7	1	3343802	rs12124567	G	A	-0.1213	0.0275	9.49e-06	3283	TRUE	19.4477
Prevotella7	6	91019654	rs12195431	C	T	0.1965	0.0442	8.73e-06	3489	TRUE	19.7411
Prevotella7	1	29736216	rs9426434	C	T	-0.1237	0.0279	9.72e-06	3318	TRUE	19.7126
Prevotella7	11	39821773	rs79263163	C	A	-0.144	0.0315	7.51e-06	3489	TRUE	20.8914
Intestinimonas	10	13124513	rs11258178	G	A	0.0661	0.0134	6.98e-07	11766	TRUE	24.2636
Intestinimonas	11	94364293	rs12226153	G	A	-0.1511	0.0307	5.12e-07	9023	TRUE	24.2502
Intestinimonas	16	58818770	rs4784055	C	T	-0.1753	0.0386	8.72e-07	3193	TRUE	20.6315
Intestinimonas	2	6514088	rs716604	G	A	0.0818	0.0166	8.57e-07	12090	TRUE	24.2886
Intestinimonas	16	85327902	rs2930225	T	G	0.073	0.0153	1.35e-06	12003	TRUE	22.7504
Intestinimonas	3	10611142	rs62240188	A	G	0.1301	0.0267	2.2e-06	10252	TRUE	23.7014
Intestinimonas	5	17209391	rs2731794	T	C	0.1206	0.0258	1.92e-06	11079	TRUE	21.9418
Intestinimonas	15	93819735	rs7170984	C	T	-0.0658	0.0141	2.98e-06	12090	TRUE	21.8575
Intestinimonas	7	66890843	rs10262702	C	T	0.0918	0.0195	2.06e-06	11766	TRUE	22.1894
Intestinimonas	1	43767569	rs12566247	A	T	0.0637	0.0135	2.19e-06	12076	TRUE	22.1535
Intestinimonas	7	22007303	rs1859797	A	G	0.0604	0.0132	4.12e-06	11766	TRUE	20.9812
Intestinimonas	8	3763540	rs17067892	T	C	0.1072	0.025	6.38e-06	11544	TRUE	18.3828
Intestinimonas	2	140898088	rs72982915	T	C	0.1832	0.0403	4.91e-06	5591	TRUE	20.6822
Intestinimonas	4	114608814	rs994794	C	G	-0.1419	0.0315	7.31e-06	9250	TRUE	20.2848
Intestinimonas	20	6218922	rs4113676	C	A	-0.2185	0.049	7.42e-06	3170	TRUE	19.8733
Intestinimonas	3	17187502	rs9823439	C	T	-0.0582	0.0131	9.86e-06	11766	TRUE	19.5982
Intestinimonas	6	155737906	rs62427239	A	C	0.1627	0.0368	9.41e-06	6385	TRUE	19.5744
Intestinimonas	3	150620956	rs2276760	G	A	-0.0685	0.0153	7.84e-06	12081	TRUE	20.178
Intestinimonas	6	67200802	rs6934519	T	C	0.0692	0.0151	8.57e-06	12089	TRUE	20.9818
Intestinimonas	13	23343542	rs1000888	G	C	-0.0585	0.0132	9.71e-06	12090	TRUE	19.5871
Anaerotruncus	13	38058413	rs6563550	C	T	0.0877	0.0177	2.35e-07	16566	TRUE	24.6286
Anaerotruncus	14	30607199	rs8005030	T	C	0.0554	0.0118	2.28e-06	16548	TRUE	22.1324
Anaerotruncus	2	12200752	rs4669806	T	G	0.0576	0.0123	2.42e-06	16566	TRUE	21.9616
Anaerotruncus	14	30418008	rs10150232	G	A	0.0567	0.0125	6.68e-06	16117	TRUE	20.6222
Anaerotruncus	9	78630894	rs1272208	T	G	-0.0612	0.013	4.28e-06	16117	TRUE	22.2015
Anaerotruncus	8	74713100	rs12056802	G	C	0.0774	0.0177	6.13e-06	16010	TRUE	19.0933
Anaerotruncus	11	89040226	rs11018566	G	A	-0.1565	0.0366	6.14e-06	6278	TRUE	18.2724
Anaerotruncus	4	172808992	rs7675045	T	A	-0.0498	0.0111	6.92e-06	16566	TRUE	20.2691
Anaerotruncus	3	150855371	rs1431492	T	C	-0.0655	0.0146	7.36e-06	16560	TRUE	20.0749
Anaerotruncus	6	165015261	rs9347879	C	T	0.0506	0.011	4.22e-06	16566	TRUE	20.9877
Anaerotruncus	2	211663702	rs17734739	C	T	0.066	0.0149	7.43e-06	15927	TRUE	19.6027
Anaerotruncus	15	33459867	rs6494922	G	A	0.0903	0.0202	6.62e-06	16067	TRUE	19.9376
Anaerotruncus	12	76523655	rs34449434	C	A	-0.0497	0.0113	9.85e-06	16117	TRUE	19.2078
Anaerotruncus	14	77502546	rs7155595	A	C	0.0539	0.0119	7.55e-06	16553	TRUE	20.5747
Anaerotruncus	4	88163243	rs115414803	C	A	-0.1444	0.0318	6.83e-06	9273	TRUE	20.6688
Anaerotruncus	11	54908652	rs2704155	A	T	-0.1062	0.0235	5.42e-06	12419	TRUE	20.4683
Escherichia.Shigella	7	31136897	rs2267739	C	G	0.1155	0.0238	1.42e-06	11853	TRUE	23.6271
Escherichia.Shigella	11	134774845	rs1154904	G	A	-0.0613	0.0131	3.04e-06	12002	TRUE	22.0431
Escherichia.Shigella	21	39324484	rs73208162	G	A	-0.1193	0.0248	2.19e-06	11073	TRUE	23.0665
Escherichia.Shigella	7	140678199	rs113513883	G	A	0.1723	0.038	5.28e-06	6280	TRUE	20.5108
Escherichia.Shigella	17	14173290	rs7502686	C	G	-0.1364	0.0303	5.9e-06	9990	TRUE	20.3168
Escherichia.Shigella	2	236515155	rs57024273	C	T	0.0626	0.014	9.7e-06	11853	TRUE	20.028
Escherichia.Shigella	13	23253392	rs113127095	G	A	0.151	0.0323	3.33e-06	8433	TRUE	21.799
Escherichia.Shigella	10	69394914	rs117092367	T	A	0.1174	0.0265	9.65e-06	10304	TRUE	19.6831
Escherichia.Shigella	16	3750623	rs112767262	C	T	0.0733	0.0164	8.21e-06	11771	TRUE	20.0751
Escherichia.Shigella	3	3173016	rs11706043	A	T	0.0757	0.0164	5.87e-06	12001	TRUE	21.2417
Escherichia.Shigella	9	136179347	rs592299	C	T	-0.0592	0.0129	4.77e-06	11995	TRUE	20.9026
Escherichia.Shigella	7	128054100	rs4731451	A	G	-0.061	0.0135	7.47e-06	12001	TRUE	20.3619
Escherichia.Shigella	16	77711641	rs35555519	G	C	0.102	0.0223	4.92e-06	12002	TRUE	20.9335
Escherichia.Shigella	5	79863544	rs118526	A	C	-0.0594	0.0136	8e-06	11853	TRUE	19.1077
Escherichia.Shigella	1	48961903	rs2798105	G	A	-0.1009	0.0222	8.25e-06	11296	TRUE	20.6289
ChristensenellaceaeR.7group	19	34076956	rs999354	A	T	0.058	0.0117	7.01e-07	16324	TRUE	24.5178
ChristensenellaceaeR.7group	10	126448374	rs78521377	T	C	0.125	0.0275	5.61e-06	12605	TRUE	20.689
ChristensenellaceaeR.7group	7	118096925	rs62467127	T	C	0.1141	0.0252	3.25e-06	12719	TRUE	20.5066
ChristensenellaceaeR.7group	18	67555560	rs17081797	G	A	-0.0904	0.0204	3.34e-06	16324	TRUE	19.6025
ChristensenellaceaeR.7group	19	49279227	rs62132810	G	A	-0.0829	0.018	5.67e-06	15066	TRUE	21.2928
ChristensenellaceaeR.7group	19	35883736	rs60954665	G	T	0.0498	0.0111	7.13e-06	16324	TRUE	20.2181
ChristensenellaceaeR.7group	4	156131004	rs10461257	G	A	-0.0552	0.0122	6.51e-06	15987	TRUE	20.4464
ChristensenellaceaeR.7group	5	29352420	rs79150079	A	C	0.1215	0.0271	9.42e-06	11994	TRUE	20.1196
ChristensenellaceaeR.7group	2	230943099	rs62190261	C	A	0.0958	0.0215	8.74e-06	15274	TRUE	19.922
ChristensenellaceaeR.7group	9	83043376	rs892686	G	A	0.0514	0.0111	3.97e-06	16325	TRUE	21.3126
ChristensenellaceaeR.7group	18	1779609	rs73952017	T	C	-0.0862	0.0194	8.46e-06	15274	TRUE	19.6786
Catenibacterium	1	240118443	rs12404911	T	C	0.1407	0.0304	2.8e-06	3239	TRUE	21.4063
Catenibacterium	4	122282768	rs77285108	A	G	-0.1618	0.0353	3.63e-06	3210	TRUE	20.9628
Catenibacterium	7	57364320	rs73128290	G	A	0.1297	0.0285	4.29e-06	3239	TRUE	20.7826
Catenibacterium	6	159485742	rs212393	A	G	-0.1353	0.0286	3.62e-06	3239	TRUE	22.3323
Catenibacterium	6	105089665	rs7742829	T	C	0.1141	0.0251	5.61e-06	3239	TRUE	20.6518
ErysipelotrichaceaeUCG003	10	125628540	rs28568391	G	A	-0.0584	0.0119	6.42e-07	14544	TRUE	24.1822
ErysipelotrichaceaeUCG003	8	91660344	rs11994308	T	C	0.1154	0.0243	1.33e-06	13558	TRUE	22.6522
ErysipelotrichaceaeUCG003	15	86522244	rs76502207	C	T	0.1448	0.029	6.41e-07	10740	TRUE	24.9583
ErysipelotrichaceaeUCG003	18	46614602	rs10164067	G	T	-0.1033	0.0212	1.13e-06	14427	TRUE	23.6339
ErysipelotrichaceaeUCG003	16	4076830	rs8053479	G	A	-0.0838	0.0187	5.83e-06	13813	TRUE	20.198
ErysipelotrichaceaeUCG003	7	33684926	rs17798136	A	G	0.1588	0.0348	3.24e-06	7421	TRUE	20.8666
ErysipelotrichaceaeUCG003	18	43034126	rs59104037	G	A	-0.0951	0.0205	4.48e-06	14848	TRUE	21.5867
ErysipelotrichaceaeUCG003	19	57828980	rs11666127	G	A	-0.0719	0.0161	7.9e-06	13813	TRUE	19.8626
ErysipelotrichaceaeUCG003	6	24220160	rs62403464	C	T	-0.0732	0.0157	3.44e-06	14899	TRUE	21.8576
ErysipelotrichaceaeUCG003	4	113256737	rs59068084	G	T	0.0565	0.012	3.12e-06	14544	TRUE	22.0681
ErysipelotrichaceaeUCG003	7	20554814	rs73074432	T	C	0.0722	0.0164	9.99e-06	14217	TRUE	19.2679
ErysipelotrichaceaeUCG003	11	7765096	rs4758231	T	G	-0.0552	0.0122	6.55e-06	14890	TRUE	20.438
ErysipelotrichaceaeUCG003	16	80167277	rs74988980	A	G	-0.1331	0.0349	8.64e-06	5944	TRUE	14.5893
ErysipelotrichaceaeUCG003	2	175403951	rs75949021	C	T	-0.1697	0.0374	3.58e-06	6721	TRUE	20.5541
ErysipelotrichaceaeUCG003	5	32345671	rs6875357	T	C	0.1657	0.0354	6.7e-06	7034	TRUE	21.9237
ErysipelotrichaceaeUCG003	14	47935928	rs79396538	G	C	0.0848	0.0191	8.63e-06	13750	TRUE	19.6884
ErysipelotrichaceaeUCG003	10	873148	rs12251396	G	A	-0.0705	0.0159	9.52e-06	14211	TRUE	19.7404
FamilyXIIIAD3011group	3	3556826	rs9852893	G	C	0.0658	0.0129	3.88e-07	14184	TRUE	25.9821
FamilyXIIIAD3011group	20	4618639	rs62200412	T	C	-0.0801	0.0164	5.8e-07	13661	TRUE	23.8943
FamilyXIIIAD3011group	1	240694163	rs16840310	G	A	-0.0608	0.0122	6.75e-07	14201	TRUE	24.78
FamilyXIIIAD3011group	1	192019835	rs72730932	A	C	-0.09	0.0177	6.89e-07	13102	TRUE	25.7982
FamilyXIIIAD3011group	15	58683697	rs16940167	T	C	0.0733	0.016	3.91e-06	14201	TRUE	20.9889
FamilyXIIIAD3011group	7	28603985	rs17156849	A	G	-0.1129	0.0245	4.19e-06	13352	TRUE	21.1812
FamilyXIIIAD3011group	16	16006242	rs62029761	G	A	0.1288	0.0276	3.89e-06	9655	TRUE	21.7616
FamilyXIIIAD3011group	4	38917830	rs11736617	A	G	-0.0759	0.0172	9.02e-06	13778	TRUE	19.4752
FamilyXIIIAD3011group	12	18127597	rs12812672	C	T	-0.0961	0.0208	2.56e-06	13565	TRUE	21.2733
FamilyXIIIAD3011group	6	32695336	rs9276029	G	A	-0.0811	0.0186	8.93e-06	13566	TRUE	19.0975
FamilyXIIIAD3011group	15	40047706	rs12911842	T	A	-0.0812	0.0183	6.91e-06	14125	TRUE	19.6153
FamilyXIIIAD3011group	5	14159925	rs149302	C	T	-0.0646	0.0143	7.48e-06	14192	TRUE	20.3206
FamilyXIIIAD3011group	3	29811865	rs9837139	G	A	0.1075	0.024	8.71e-06	13527	TRUE	19.9901
FamilyXIIIAD3011group	9	136678954	rs739451	T	C	0.065	0.0148	7.88e-06	14197	TRUE	19.3862
FamilyXIIIAD3011group	2	74195551	rs11126423	T	C	0.0904	0.0196	5.91e-06	13735	TRUE	21.2263
Bacteroides	3	10593224	rs6795673	T	C	0.0539	0.0105	3.38e-07	18301	TRUE	26.1832
Bacteroides	6	29143451	rs28757219	A	T	0.0818	0.017	1.29e-06	14833	TRUE	23.089
Bacteroides	13	24910476	rs9507307	T	C	0.0604	0.0129	2.13e-06	18184	TRUE	21.9124
Bacteroides	20	58605432	rs66474973	T	G	0.0813	0.0164	6.81e-07	17405	TRUE	24.4029
Bacteroides	1	10644351	rs11585893	G	A	-0.0741	0.0148	1.8e-06	17821	TRUE	25.175
Bacteroides	9	112855426	rs495004	G	C	-0.0607	0.013	3.42e-06	17707	TRUE	21.8811
Bacteroides	19	24342250	rs17619981	G	T	0.0881	0.0187	2.69e-06	15801	TRUE	22.1941
Bacteroides	14	22045949	rs2023437	C	T	-0.0782	0.0168	5.02e-06	17484	TRUE	21.7796
Bacteroides	3	77215327	rs66710942	T	C	0.0488	0.0107	5.86e-06	17821	TRUE	20.6443
Bacteroides	6	41519430	rs13207588	G	A	-0.0592	0.0131	7.49e-06	17707	TRUE	20.365
Bacteroides	3	62019400	rs2366421	A	T	-0.0528	0.0117	7.65e-06	18299	TRUE	20.3341
Bacteroides	1	102960989	rs1340391	C	T	-0.0592	0.0132	6.73e-06	18302	TRUE	20.0399
Fusicatenibacter	1	24927625	rs4378146	C	A	-0.0617	0.0125	7.2e-07	17384	TRUE	24.2392
Fusicatenibacter	5	29595000	rs62353480	G	A	-0.0701	0.0146	1.57e-06	16119	TRUE	23.2098
Fusicatenibacter	3	64252803	rs704418	C	T	0.0739	0.0151	7.77e-07	16626	TRUE	23.9366
Fusicatenibacter	8	15360718	rs2132128	A	G	-0.0772	0.016	1.08e-06	17370	TRUE	23.1755
Fusicatenibacter	18	10370596	rs206581	G	A	-0.0568	0.0128	8.96e-06	17384	TRUE	19.7476
Fusicatenibacter	2	226649570	rs62187631	C	T	-0.0711	0.0159	4.55e-06	16522	TRUE	19.9118
Fusicatenibacter	10	112177119	rs2025938	A	G	-0.0967	0.0205	2.99e-06	15626	TRUE	22.1723
Fusicatenibacter	10	120447429	rs3303	C	T	-0.0954	0.0204	3.94e-06	16877	TRUE	21.8387
Fusicatenibacter	9	130371107	rs2039204	A	T	-0.0497	0.0108	3.94e-06	17383	TRUE	21.2354
Fusicatenibacter	15	88353215	rs8028026	G	A	-0.0792	0.0181	8.06e-06	16522	TRUE	19.259
Fusicatenibacter	17	70721782	rs1864685	C	A	-0.0495	0.0108	4.96e-06	17374	TRUE	20.9492
Fusicatenibacter	2	5532793	rs792108	C	T	-0.0508	0.0114	8.5e-06	16978	TRUE	19.939
Fusicatenibacter	7	148856720	rs60254196	G	A	-0.0492	0.0109	5.47e-06	16978	TRUE	20.2735
Fusicatenibacter	17	70697344	rs9905659	A	G	-0.0616	0.0137	7.31e-06	17384	TRUE	20.3542
Fusicatenibacter	16	73821805	rs8063430	C	T	-0.104	0.0222	4.93e-06	15552	TRUE	21.9239
Fusicatenibacter	20	25257001	rs6515626	A	G	0.1416	0.0314	7.29e-06	7796	TRUE	20.3862
Fusicatenibacter	21	42681392	rs10439674	G	A	-0.0572	0.013	7.68e-06	17381	TRUE	19.3667
Fusicatenibacter	20	55937366	rs167879	T	C	-0.066	0.0149	5.87e-06	16542	TRUE	19.6562
Fusicatenibacter	12	58658311	rs73103914	G	A	-0.0597	0.0134	8.3e-06	17384	TRUE	19.7355
LachnospiraceaeUCG010	10	83848397	rs11192447	G	A	0.1266	0.0243	4.69e-07	12695	TRUE	27.0392
LachnospiraceaeUCG010	21	44079875	rs9981767	C	A	0.0655	0.0132	9.96e-07	12816	TRUE	24.6295
LachnospiraceaeUCG010	14	29872341	rs74315802	T	G	0.0867	0.0183	3.19e-06	12715	TRUE	22.3428
LachnospiraceaeUCG010	9	92267239	rs12346653	T	C	0.0658	0.014	2.7e-06	12816	TRUE	22.2053
LachnospiraceaeUCG010	19	42586245	rs10414815	C	T	0.1045	0.023	4.24e-06	11564	TRUE	20.6096
LachnospiraceaeUCG010	1	224897491	rs72761829	T	A	0.1119	0.0239	2.58e-06	11488	TRUE	21.9344
LachnospiraceaeUCG010	2	185862591	rs72894957	A	G	0.2223	0.0486	5.68e-06	4316	TRUE	20.8786
LachnospiraceaeUCG010	5	8146371	rs336138	T	G	0.078	0.0172	7.48e-06	13236	TRUE	20.5733
LachnospiraceaeUCG010	7	81410263	rs4576377	C	A	-0.0572	0.0127	7.63e-06	13225	TRUE	20.2718
LachnospiraceaeUCG010	21	33193567	rs2833528	T	C	-0.0562	0.0128	9.92e-06	13233	TRUE	19.3594
LachnospiraceaeUCG010	9	85576178	rs2153460	T	A	-0.0684	0.0157	9.17e-06	13236	TRUE	19.0893
LachnospiraceaeUCG010	6	84772845	rs17730011	A	G	-0.0702	0.0157	7.85e-06	13226	TRUE	19.9979
Butyrivibrio	14	76065563	rs72723662	T	C	0.2241	0.0449	7.86e-07	3073	TRUE	24.8689
Butyrivibrio	1	235580646	rs7412979	G	C	0.1868	0.0389	1.71e-06	3480	TRUE	23.0412
Butyrivibrio	6	111780705	rs7752361	G	A	-0.1192	0.024	7.69e-07	3481	TRUE	24.6855
Butyrivibrio	13	27292666	rs4537857	C	T	-0.1246	0.0261	1.8e-06	3482	TRUE	22.7882
Butyrivibrio	7	150596929	rs11761679	C	T	0.1548	0.0322	2.2e-06	3482	TRUE	23.1705
Butyrivibrio	17	20575697	rs16941336	T	C	0.1275	0.0268	1.53e-06	3482	TRUE	22.6398
Butyrivibrio	18	10267733	rs77356209	C	T	0.2169	0.0483	6.66e-06	3379	TRUE	20.1365
Butyrivibrio	14	34150977	rs74622183	G	A	-0.201	0.0428	2.46e-06	3478	TRUE	22.0398
Butyrivibrio	6	21960091	rs7763512	A	G	0.1198	0.0253	3.11e-06	3259	TRUE	22.374
Butyrivibrio	10	22587900	rs142855850	G	A	0.205	0.0457	6.86e-06	3234	TRUE	20.1127
Butyrivibrio	6	53939724	rs9349693	G	A	0.118	0.026	5.55e-06	3482	TRUE	20.6102
Butyrivibrio	20	811507	rs486484	G	A	-0.1083	0.024	6.61e-06	3456	TRUE	20.3796
Butyrivibrio	5	128976021	rs17163238	A	G	0.141	0.0309	5.51e-06	3482	TRUE	20.8023
Butyrivibrio	3	54288503	rs4928024	G	A	-0.1747	0.0389	8.19e-06	3481	TRUE	20.137
Butyrivibrio	6	148403405	rs1007475	T	G	0.1181	0.0261	7.92e-06	3482	TRUE	20.4204
Butyrivibrio	9	119693164	rs16934069	C	T	-0.1338	0.0299	8.86e-06	3482	TRUE	19.9609
Lactococcus	18	64699550	rs34757988	C	G	0.1223	0.0229	8.95e-08	4055	TRUE	28.5252
Lactococcus	22	31532568	rs757872	C	G	0.1408	0.0276	4.37e-07	3792	TRUE	26.0585
Lactococcus	17	2699935	rs123059	C	T	-0.1367	0.0275	1.27e-06	3760	TRUE	24.7686
Lactococcus	12	113161438	rs4766997	T	C	0.1146	0.0238	2.06e-06	4053	TRUE	23.1093
Lactococcus	19	28767353	rs10417872	G	T	0.1183	0.0245	1.29e-06	4056	TRUE	23.2756
Lactococcus	1	116887742	rs6674304	T	C	0.2008	0.0442	6.18e-06	3869	TRUE	20.6187
Lactococcus	13	113472525	rs7992246	C	T	0.1042	0.0231	4.45e-06	4057	TRUE	20.3977
Lactococcus	10	71518643	rs55910161	T	C	0.1464	0.0307	2.36e-06	3836	TRUE	22.6946
Lactococcus	2	31266049	rs12621813	A	G	0.1084	0.024	6.61e-06	4057	TRUE	20.4125
Lactococcus	2	54114864	rs2293361	T	C	-0.1992	0.0431	1.4e-06	3787	TRUE	21.3687
Lactococcus	7	14650221	rs17168302	A	G	0.1919	0.0425	6.29e-06	4023	TRUE	20.4016
Eubacteriumnodatumgroup	14	52185888	rs34297067	G	A	-0.1869	0.0341	6.6e-08	3271	TRUE	29.9593
Eubacteriumnodatumgroup	9	28245518	rs113893692	T	C	-0.1851	0.0404	5.76e-06	3195	TRUE	21.0379
Eubacteriumnodatumgroup	9	96597985	rs77910827	T	C	0.2018	0.0414	9.05e-07	3271	TRUE	23.8066
Eubacteriumnodatumgroup	10	9659749	rs61841040	T	G	0.1606	0.0342	3.56e-06	3295	TRUE	22.1078
Eubacteriumnodatumgroup	1	34529736	rs9425984	C	T	-0.1302	0.0292	7.21e-06	3294	TRUE	19.845
Eubacteriumnodatumgroup	7	64894137	rs10263623	T	C	0.1935	0.0439	8.91e-06	3080	TRUE	19.4253
Eubacteriumnodatumgroup	10	61322015	rs11006576	G	A	-0.1102	0.0246	7.99e-06	3295	TRUE	20.067
Eubacteriumnodatumgroup	1	171060821	rs7880204	C	T	-0.1255	0.0275	6.84e-06	3294	TRUE	20.7656
Eubacteriumnodatumgroup	4	94712747	rs6818880	G	A	-0.1101	0.0246	7.83e-06	3291	TRUE	20.0298
Eubacteriumnodatumgroup	7	135052348	rs10458299	C	T	-0.1878	0.042	8.37e-06	3271	TRUE	20.0131
Eubacteriumnodatumgroup	8	4954912	rs7827125	T	C	0.1223	0.0271	7.17e-06	3294	TRUE	20.3166
Haemophilus	6	129224488	rs12191680	G	C	0.1065	0.02	1.47e-07	9115	TRUE	28.2877
Haemophilus	6	55448491	rs9382510	T	C	-0.0935	0.0173	7.12e-08	9117	TRUE	29.3422
Haemophilus	13	36104947	rs9574096	T	A	-0.0736	0.0155	2.18e-06	9118	TRUE	22.5041
Haemophilus	10	94306385	rs76022354	T	C	0.2446	0.0506	1.83e-06	3618	TRUE	23.4205
Haemophilus	16	48742489	rs111582866	A	G	-0.1243	0.026	1.27e-06	8370	TRUE	22.8149
Haemophilus	17	64535013	rs9895850	C	T	-0.193	0.0417	2.14e-06	4592	TRUE	21.4367
Haemophilus	12	115493337	rs35509	A	G	0.1282	0.0269	2.01e-06	8430	TRUE	22.7676
Haemophilus	9	105650242	rs78909003	C	T	-0.2463	0.0504	1.67e-06	3559	TRUE	23.8805
Haemophilus	6	8350917	rs9328464	C	T	0.0723	0.0149	1.42e-06	9119	TRUE	23.615
Haemophilus	22	26891808	rs4822728	C	T	0.0706	0.0151	3.48e-06	9119	TRUE	21.7399
Haemophilus	11	9951672	rs10840326	G	C	-0.0677	0.0151	7.37e-06	8888	TRUE	20.0013
Haemophilus	13	85114550	rs12876183	A	T	0.0749	0.0167	9.62e-06	9110	TRUE	20.0999
Haemophilus	9	78752170	rs10781340	A	G	0.0949	0.0203	4.32e-06	9037	TRUE	21.8031
Haemophilus	7	24360361	rs56310940	C	G	-0.1084	0.0247	7.23e-06	9119	TRUE	19.2499
Eggerthella	2	45453805	rs3851328	G	T	-0.1078	0.0237	4.18e-06	5147	TRUE	20.762
Eggerthella	7	38335954	rs2240838	G	A	0.0981	0.0198	7.36e-07	5147	TRUE	24.6128
Eggerthella	21	29778032	rs2223081	A	G	0.1026	0.0221	3.89e-06	5147	TRUE	21.5203
Eggerthella	1	9136139	rs112205261	C	T	-0.1886	0.0404	3.35e-06	5036	TRUE	21.8391
Eggerthella	17	17098213	rs4985746	A	G	0.1105	0.0248	5.71e-06	4906	TRUE	19.9165
Eggerthella	11	102461599	rs1784446	A	G	0.0908	0.0198	5.23e-06	5147	TRUE	20.9972
Eggerthella	20	55647869	rs76663501	T	C	0.1753	0.0379	4.83e-06	4814	TRUE	21.4537
Eggerthella	2	141337454	rs6430926	T	C	0.088	0.0197	8.37e-06	5147	TRUE	19.9164
Eggerthella	4	70483957	rs2877457	A	G	-0.0935	0.021	9.03e-06	5083	TRUE	19.7787
Eggerthella	3	20807454	rs13070736	C	A	-0.1213	0.0272	7.62e-06	5147	TRUE	19.8944
Eggerthella	15	65691324	rs67490567	C	T	0.1085	0.0245	8.94e-06	5083	TRUE	19.5374
RuminococcaceaeUCG005	7	18026604	rs10950694	C	T	0.0578	0.0114	4.3e-07	15821	TRUE	25.6196
RuminococcaceaeUCG005	20	16312851	rs34781347	A	G	0.1887	0.0386	6.05e-07	6061	TRUE	23.8348
RuminococcaceaeUCG005	11	27747671	rs12288512	G	A	0.0666	0.0144	3.1e-06	15473	TRUE	21.3078
RuminococcaceaeUCG005	5	32755085	rs60081663	G	C	0.1581	0.032	9.28e-07	9342	TRUE	24.4673
RuminococcaceaeUCG005	2	198122357	rs114279581	G	A	-0.1466	0.0316	3.22e-06	8465	TRUE	21.5191
RuminococcaceaeUCG005	18	22575871	rs12458218	C	T	0.0677	0.0145	2.41e-06	16099	TRUE	21.9637
RuminococcaceaeUCG005	8	3099727	rs35166120	G	C	-0.0686	0.0146	3.75e-06	16092	TRUE	22.0109
RuminococcaceaeUCG005	1	187906034	rs7555878	G	A	0.0587	0.0125	2.81e-06	16100	TRUE	21.9307
RuminococcaceaeUCG005	17	7034575	rs394449	T	A	0.0693	0.0149	2.6e-06	15728	TRUE	21.71
RuminococcaceaeUCG005	14	94630731	rs10873449	C	T	0.0655	0.0144	4.11e-06	16098	TRUE	20.6876
RuminococcaceaeUCG005	10	62662781	rs2893871	A	G	-0.0736	0.0155	3.54e-06	16103	TRUE	22.435
RuminococcaceaeUCG005	10	4240906	rs72776570	A	C	0.0871	0.0197	5.36e-06	15376	TRUE	19.4978
RuminococcaceaeUCG005	15	68705697	rs898577	C	T	-0.123	0.0287	7.46e-06	9991	TRUE	18.4132
RuminococcaceaeUCG005	5	154003091	rs7449320	A	C	0.0599	0.0131	4.81e-06	16095	TRUE	20.9717
RuminococcaceaeUCG005	4	7302344	rs10937802	A	G	0.0756	0.0168	8.17e-06	15821	TRUE	20.1855
RuminococcaceaeUCG005	2	239509030	rs7586445	A	G	0.0782	0.0176	8.81e-06	15099	TRUE	19.6571
RuminococcaceaeUCG005	12	47384118	rs55793120	C	T	0.1215	0.028	7.37e-06	11224	TRUE	18.9054
Sutterella	5	58499183	rs13173038	G	A	-0.0718	0.0152	2.73e-06	13245	TRUE	22.4278
Sutterella	13	58689340	rs2321387	A	G	-0.0593	0.0125	1.87e-06	13252	TRUE	22.6738
Sutterella	16	85038065	rs7499539	G	A	0.0617	0.0131	2.36e-06	13254	TRUE	22.2183
Sutterella	7	150126751	rs62501473	A	G	0.0694	0.0149	5.52e-06	12762	TRUE	21.588
Sutterella	1	63278549	rs143438747	C	T	-0.1458	0.0307	3.28e-06	9368	TRUE	22.572
Sutterella	6	18583878	rs9350083	G	T	-0.0593	0.0134	8.23e-06	13254	TRUE	19.6091
Sutterella	3	70588939	rs7638039	C	T	0.0646	0.0144	8.66e-06	13236	TRUE	20.1335
Sutterella	10	102520687	rs11591622	G	T	-0.0688	0.0151	6.5e-06	12604	TRUE	20.68
Sutterella	7	111285025	rs2613606	T	C	-0.0557	0.0124	7.2e-06	13249	TRUE	20.1244
Sutterella	6	82386821	rs1145877	G	A	-0.0735	0.0162	7.2e-06	13251	TRUE	20.5068
Sutterella	11	111695709	rs607327	T	C	0.0578	0.0129	6.63e-06	13251	TRUE	20.0827
Sutterella	6	147936781	rs2050185	A	G	0.0575	0.0129	7.97e-06	13243	TRUE	19.9499
Lachnoclostridium	20	19300846	rs6112314	C	A	-0.0562	0.0108	2.43e-07	17842	TRUE	26.964
Lachnoclostridium	3	177470032	rs62285313	G	A	0.0864	0.0182	1.58e-06	16991	TRUE	22.6551
Lachnoclostridium	17	13816159	rs78068103	G	A	0.0886	0.0194	3.67e-06	17477	TRUE	20.8137
Lachnoclostridium	3	23037786	rs615997	C	T	0.0512	0.0106	2.03e-06	17911	TRUE	23.0939
Lachnoclostridium	12	28169306	rs61915992	T	A	0.0804	0.0172	2.67e-06	16773	TRUE	21.7905
Lachnoclostridium	18	1053252	rs789029	T	C	-0.0641	0.0138	3.75e-06	17922	TRUE	21.6029
Lachnoclostridium	1	185091351	rs12566975	C	T	-0.0468	0.0106	9.57e-06	17921	TRUE	19.5798
Lachnoclostridium	8	59370320	rs4738679	A	G	-0.052	0.0114	4.42e-06	17921	TRUE	20.813
Lachnoclostridium	3	66725825	rs1031599	T	G	-0.0786	0.0176	6.31e-06	17398	TRUE	20.039
Lachnoclostridium	17	46694541	rs72829893	T	G	0.1175	0.0268	5.58e-06	12404	TRUE	19.1985
Lachnoclostridium	4	38694566	rs3821998	A	C	-0.0864	0.0193	6.72e-06	17920	TRUE	20.1439
Lachnoclostridium	18	19743455	rs2385421	G	A	0.0746	0.0181	7.14e-06	17903	TRUE	17.0457
Lachnoclostridium	2	167244051	rs1528479	A	G	-0.0498	0.0112	9.64e-06	17477	TRUE	19.7832
Lachnoclostridium	12	102046595	rs1997204	C	T	-0.1081	0.0242	5.97e-06	14138	TRUE	19.9406
Lachnoclostridium	16	27217620	rs62028349	C	G	0.047	0.0106	9.17e-06	17922	TRUE	19.6699
Victivallis	11	9312796	rs56349194	G	A	-0.1585	0.0315	6.26e-07	3266	TRUE	25.2818
Victivallis	9	136309841	rs592514	A	T	-0.1814	0.0392	2.6e-06	3241	TRUE	21.4611
Victivallis	14	96071125	rs911666	C	T	-0.1186	0.0263	7.65e-06	3267	TRUE	20.3048
Victivallis	12	102514184	rs4764863	A	G	0.1216	0.0246	8.22e-07	3266	TRUE	24.4068
Victivallis	4	9608445	rs12512543	C	A	-0.178	0.0374	2.54e-06	3239	TRUE	22.619
Victivallis	7	106378229	rs342302	G	A	-0.1528	0.0352	8.16e-06	3265	TRUE	18.878
Victivallis	6	131630319	rs4895919	C	T	-0.1169	0.0248	2.75e-06	3254	TRUE	22.3128
Victivallis	2	38049069	rs11899949	A	G	0.1306	0.0276	2.77e-06	3258	TRUE	22.341
Victivallis	3	57723877	rs6445926	C	G	0.117	0.025	2.96e-06	3267	TRUE	21.9554
Victivallis	13	72876881	rs173120	C	T	0.1338	0.029	7.65e-06	3263	TRUE	21.2715
Victivallis	5	180579462	rs2546432	C	T	-0.1108	0.025	9.93e-06	3266	TRUE	19.6981
Victivallis	21	40405606	rs1882775	G	A	-0.1383	0.0313	8.73e-06	3258	TRUE	19.5488
Anaerostipes	16	77574020	rs7193624	T	C	0.0751	0.0151	5.35e-07	16926	TRUE	24.803
Anaerostipes	10	117383184	rs2804244	G	A	-0.0531	0.0111	2.04e-06	16926	TRUE	22.8822
Anaerostipes	21	25873624	rs62215703	A	G	0.0645	0.0137	1.98e-06	15550	TRUE	22.2599
Anaerostipes	2	228018671	rs2396460	C	T	-0.0513	0.011	2.91e-06	16912	TRUE	21.8967
Anaerostipes	9	13525082	rs3900776	A	G	-0.11	0.0236	2.75e-06	14694	TRUE	21.6748
Anaerostipes	3	171100102	rs2014785	C	T	0.0516	0.0112	4.68e-06	16445	TRUE	21.125
Anaerostipes	2	142774333	rs62157625	C	T	0.0886	0.0186	1.45e-06	15215	TRUE	22.7872
Anaerostipes	2	39351569	rs6726833	A	C	-0.0877	0.0189	3.32e-06	16924	TRUE	21.4631
Anaerostipes	9	1582701	rs6474958	G	A	-0.05	0.0112	6.74e-06	16918	TRUE	19.9347
Anaerostipes	4	169690814	rs6854026	C	T	-0.0508	0.0109	3.2e-06	16921	TRUE	21.732
Anaerostipes	19	1497547	rs78735375	C	A	-0.1374	0.0305	5.33e-06	10360	TRUE	20.2623
Anaerostipes	8	128397494	rs7823228	C	G	-0.0621	0.0137	5.84e-06	16445	TRUE	20.6686
Anaerostipes	1	67595108	rs13376554	T	A	0.1974	0.0459	7.72e-06	3101	TRUE	18.5224
Anaerostipes	17	2850737	rs60983350	A	G	-0.054	0.0117	4.42e-06	16344	TRUE	21.4494
Anaerostipes	11	105615253	rs10502061	G	A	0.0836	0.0192	7.94e-06	16825	TRUE	18.9442
Roseburia	16	8307948	rs2034589	C	G	0.063	0.0123	5.01e-07	17846	TRUE	26.0076
Roseburia	4	119349	rs116270582	A	T	-0.1538	0.0329	1.2e-06	9099	TRUE	21.823
Roseburia	12	50650057	rs2160994	C	T	0.0551	0.0112	9.7e-07	17444	TRUE	23.969
Roseburia	11	12009569	rs16910295	C	T	-0.098	0.021	2.91e-06	16648	TRUE	21.8867
Roseburia	1	95178974	rs12740451	C	T	0.0698	0.0154	7.34e-06	17837	TRUE	20.6205
Roseburia	3	57116228	rs6445851	A	G	-0.0497	0.0108	3.53e-06	17851	TRUE	21.1437
Roseburia	13	103117486	rs9300744	T	C	-0.0588	0.0126	4.75e-06	17854	TRUE	21.7326
Roseburia	5	89598914	rs2943022	C	T	0.0494	0.0107	4.11e-06	17854	TRUE	21.3911
Roseburia	6	12774611	rs6930661	T	C	-0.0962	0.0205	2.48e-06	16945	TRUE	22.0078
Roseburia	10	16051097	rs4748237	C	G	0.0488	0.0106	4.67e-06	17851	TRUE	21.0621
Roseburia	1	145655256	rs147990086	G	A	-0.0579	0.0132	8.93e-06	17840	TRUE	19.1199
Roseburia	5	125076494	rs329182	C	T	0.069	0.0153	5.9e-06	17854	TRUE	20.3885
Roseburia	1	194183650	rs302266	C	T	-0.0777	0.0173	8.13e-06	17056	TRUE	20.1917
Roseburia	6	166170836	rs75326254	T	C	-0.1046	0.0231	7.5e-06	15893	TRUE	20.5332
Roseburia	15	86512809	rs55858165	C	A	0.1793	0.0405	9.99e-06	5447	TRUE	19.6008
Roseburia	15	37859065	rs57466170	T	C	0.0741	0.0172	8.3e-06	17333	TRUE	18.6669
Roseburia	5	144135655	rs78753150	C	A	0.0969	0.0214	9.98e-06	16303	TRUE	20.4793
RuminococcaceaeUCG002	15	80713184	rs77564310	C	A	-0.0713	0.0141	3.29e-07	17000	TRUE	25.6298
RuminococcaceaeUCG002	12	47384118	rs55793120	C	T	0.1374	0.0274	4.81e-07	11669	TRUE	25.1191
RuminococcaceaeUCG002	1	14732458	rs10927423	A	C	-0.0714	0.0148	8.5e-07	17096	TRUE	23.3398
RuminococcaceaeUCG002	4	12207874	rs67746927	G	C	-0.0542	0.011	9.17e-07	16651	TRUE	24.1541
RuminococcaceaeUCG002	11	111712942	rs116974815	A	C	-0.1897	0.0397	2.03e-06	5819	TRUE	22.8899
RuminococcaceaeUCG002	14	77502546	rs7155595	A	C	0.057	0.0117	1.15e-06	17084	TRUE	23.734
RuminococcaceaeUCG002	11	86335459	rs7120052	C	A	0.0625	0.0136	1.97e-06	17097	TRUE	21.2544
RuminococcaceaeUCG002	1	227563126	rs10916131	T	C	-0.0693	0.0147	2.87e-06	17097	TRUE	22.3205
RuminococcaceaeUCG002	1	238938497	rs79016051	T	C	-0.0888	0.0189	2.34e-06	16937	TRUE	21.9638
RuminococcaceaeUCG002	19	54475808	rs12463378	G	A	-0.0522	0.0112	2.96e-06	16994	TRUE	21.6938
RuminococcaceaeUCG002	5	123822114	rs11750293	T	G	-0.0578	0.0121	1.76e-06	17094	TRUE	23.0276
RuminococcaceaeUCG002	1	190171640	rs2265670	G	C	-0.0512	0.0109	2.99e-06	17096	TRUE	21.9831
RuminococcaceaeUCG002	10	73820548	rs15256	T	C	0.0732	0.0168	9.46e-06	17095	TRUE	18.9275
RuminococcaceaeUCG002	4	23325040	rs882348	G	A	-0.08	0.0179	5.45e-06	17097	TRUE	20.0572
RuminococcaceaeUCG002	2	45178830	rs72874194	C	G	-0.077	0.0167	3.47e-06	16651	TRUE	21.2118
RuminococcaceaeUCG002	3	24045453	rs6793778	T	C	-0.0559	0.0125	9.81e-06	17094	TRUE	19.8955
RuminococcaceaeUCG002	12	129451330	rs7342369	A	C	-0.0528	0.0116	5.66e-06	16651	TRUE	20.6944
RuminococcaceaeUCG002	9	20131746	rs10964441	A	G	-0.1491	0.0345	7.45e-06	5346	TRUE	18.6826
RuminococcaceaeUCG002	11	43344751	rs11607472	G	A	-0.078	0.0176	7.19e-06	16282	TRUE	19.5802
RuminococcaceaeUCG002	19	43637890	rs7249614	G	A	-0.0493	0.0111	9.07e-06	16651	TRUE	19.7775
RuminococcaceaeUCG002	5	141014951	rs76847269	G	A	0.1635	0.0356	5.17e-06	7654	TRUE	21.0771
RuminococcaceaeUCG002	2	120757853	rs6542556	G	A	0.051	0.0114	7.86e-06	17094	TRUE	19.9724
RuminococcaceaeUCG002	13	87920450	rs57079348	G	T	-0.0766	0.0173	7.22e-06	16372	TRUE	19.632
RuminococcaceaeUCG002	15	90780618	rs56030423	A	G	-0.0983	0.0216	6.3e-06	14937	TRUE	20.6398
RuminococcaceaeUCG002	14	73589896	rs362417	C	G	-0.0549	0.0121	7.8e-06	17097	TRUE	20.5638
RuminococcaceaeUCG002	9	114066670	rs113147300	G	A	-0.0758	0.0165	7.69e-06	16370	TRUE	21.2403
Flavonifractor	1	77887835	rs12030302	G	A	-0.0692	0.0137	5.61e-07	10805	TRUE	25.3607
Flavonifractor	10	32381186	rs806808	C	T	0.0667	0.0137	1.18e-06	10801	TRUE	23.8767
Flavonifractor	11	44849689	rs34066017	G	A	0.0764	0.016	1.52e-06	10705	TRUE	22.8784
Flavonifractor	1	237351354	rs11811696	C	T	-0.1161	0.0241	2.07e-06	10221	TRUE	23.1904
Flavonifractor	16	6696929	rs11642826	C	G	0.1469	0.0325	6.65e-06	8151	TRUE	20.3954
Flavonifractor	5	168218403	rs114873521	T	C	-0.1301	0.0294	7.13e-06	9156	TRUE	19.5605
Flavonifractor	2	50201547	rs6761463	C	G	-0.0834	0.0185	8.11e-06	10805	TRUE	20.4081
Flavonifractor	1	102287083	rs12038887	G	C	0.0943	0.0212	9.37e-06	10583	TRUE	19.8401
LachnospiraceaeNC2004group	20	5330700	rs6116753	A	G	0.0995	0.0209	2.92e-06	6278	TRUE	22.6233
LachnospiraceaeNC2004group	5	149544722	rs3756315	G	A	-0.0883	0.0188	3.33e-06	6328	TRUE	21.9905
LachnospiraceaeNC2004group	1	234157721	rs12127733	A	G	0.1152	0.0246	3.11e-06	6226	TRUE	21.9217
LachnospiraceaeNC2004group	18	58229086	rs17067076	A	G	-0.1546	0.0352	5.61e-06	4449	TRUE	19.2767
LachnospiraceaeNC2004group	9	122239986	rs1331592	G	C	0.0949	0.0208	5.34e-06	6328	TRUE	20.7343
LachnospiraceaeNC2004group	9	29334137	rs1928659	C	T	0.1025	0.0226	6.17e-06	5516	TRUE	20.4978
LachnospiraceaeNC2004group	13	76829562	rs1929743	C	T	0.0837	0.019	9.06e-06	6330	TRUE	19.351
LachnospiraceaeNC2004group	13	47512191	rs12863463	A	G	-0.1564	0.0345	6.04e-06	5516	TRUE	20.4977
LachnospiraceaeNC2004group	17	21157406	rs117467633	C	T	-0.1697	0.0383	9.13e-06	5077	TRUE	19.6119
LachnospiraceaeNC2004group	6	22725908	rs12208226	A	C	-0.1547	0.034	9.75e-06	5620	TRUE	20.6677
LachnospiraceaeUCG008	11	74391775	rs10793103	T	C	0.0974	0.0181	9.35e-08	7014	TRUE	28.8887
LachnospiraceaeUCG008	3	100496680	rs9873555	C	G	-0.1212	0.0233	2.41e-07	6577	TRUE	26.9326
LachnospiraceaeUCG008	2	168628871	rs13024781	C	T	-0.0799	0.0169	2.29e-06	7016	TRUE	22.3801
LachnospiraceaeUCG008	11	19572557	rs10741777	C	T	-0.0974	0.0195	7.69e-07	7014	TRUE	24.9941
LachnospiraceaeUCG008	16	84992314	rs955844	C	A	0.1121	0.0228	1.81e-06	6863	TRUE	24.0801
LachnospiraceaeUCG008	4	114220647	rs67078837	C	T	-0.0846	0.0171	7.68e-07	7016	TRUE	24.5559
LachnospiraceaeUCG008	2	228100140	rs62277846	T	C	0.1023	0.0212	1.59e-06	7016	TRUE	23.2118
LachnospiraceaeUCG008	1	90818872	rs10801803	A	G	-0.117	0.0243	1.4e-06	7017	TRUE	23.1778
LachnospiraceaeUCG008	12	129539818	rs61944774	G	A	0.1798	0.0394	6.34e-06	6000	TRUE	20.8554
LachnospiraceaeUCG008	15	31697284	rs75356640	A	G	0.1365	0.0303	9.83e-06	6423	TRUE	20.2844
LachnospiraceaeUCG008	8	23071054	rs57254474	A	G	0.0887	0.0199	6.92e-06	7017	TRUE	19.8365
LachnospiraceaeUCG008	6	81214803	rs57091572	G	A	-0.1104	0.0236	2.86e-06	6950	TRUE	21.9372
Faecalibacterium	12	83502773	rs12320842	G	C	0.0948	0.0164	7.57e-09	17638	TRUE	33.4527
Faecalibacterium	6	131587157	rs6910935	G	A	0.1349	0.0277	1.38e-06	12640	TRUE	23.6991
Faecalibacterium	14	64044097	rs1271565	T	C	-0.0576	0.012	1.3e-06	17638	TRUE	23.1955
Faecalibacterium	16	6099863	rs75499067	T	C	0.2276	0.0466	1.76e-06	4526	TRUE	23.9004
Faecalibacterium	13	53567017	rs9536330	C	T	-0.0483	0.0108	5.33e-06	18082	TRUE	20.0259
Faecalibacterium	15	47404021	rs28376661	G	C	0.0505	0.0109	3.66e-06	18087	TRUE	21.3053
Faecalibacterium	1	245267339	rs10927394	T	G	-0.2323	0.0512	7.02e-06	3495	TRUE	20.5494
Faecalibacterium	2	37125235	rs114946999	T	C	-0.0862	0.019	5.7e-06	15673	TRUE	20.6489
Faecalibacterium	1	111036827	rs79656633	C	T	0.1456	0.0323	8.14e-06	9080	TRUE	20.3259
Faecalibacterium	10	128614990	rs61875484	G	C	0.0818	0.0184	9.18e-06	16718	TRUE	19.8282
Faecalibacterium	1	14201546	rs12753492	C	A	0.0641	0.015	8.8e-06	17525	TRUE	18.295
Faecalibacterium	21	39027901	rs2835874	C	T	-0.0866	0.0196	7.54e-06	17567	TRUE	19.4396
Faecalibacterium	8	38593645	rs11776390	C	T	-0.0784	0.0172	6.4e-06	16718	TRUE	20.7932
Hungatella	4	166058998	rs13128780	C	T	-0.1497	0.0313	1.75e-06	3999	TRUE	22.915
Hungatella	15	89577376	rs72759041	T	G	-0.126	0.0282	3.86e-06	3910	TRUE	19.9374
Hungatella	5	58424440	rs10044993	A	C	0.1395	0.0317	8.07e-06	4209	TRUE	19.4095
Hungatella	8	14853525	rs13249325	G	T	-0.1	0.0226	9.69e-06	4209	TRUE	19.6078
Hungatella	14	95973619	rs17092615	A	G	0.1522	0.0338	7.38e-06	4009	TRUE	20.3018
Sellimonas	2	174308394	rs13417181	C	T	0.1665	0.0338	7.62e-07	3047	TRUE	24.3374
Sellimonas	2	213214174	rs2371572	C	A	0.1273	0.0251	4.46e-07	3154	TRUE	25.7703
Sellimonas	3	42008186	rs113379006	C	T	-0.1628	0.0357	7.21e-06	3154	TRUE	20.7822
Sellimonas	11	79332972	rs2187447	C	A	0.2435	0.0528	3.98e-06	3028	TRUE	21.2852
Sellimonas	15	52105282	rs2016057	C	A	-0.1259	0.0256	1.03e-06	3154	TRUE	24.1489
Sellimonas	1	247579710	rs72553859	C	G	-0.1505	0.0333	5.38e-06	3154	TRUE	20.4606
Sellimonas	7	111501524	rs56203279	C	T	-0.124	0.0269	3.72e-06	3154	TRUE	21.2463
Sellimonas	6	93730393	rs553697	C	T	-0.1538	0.0339	6.13e-06	3047	TRUE	20.5625
Sellimonas	12	100709313	rs7968030	T	A	-0.1271	0.0281	5.56e-06	3095	TRUE	20.5179
Sellimonas	2	180278564	rs4600608	G	A	-0.1372	0.0302	4.95e-06	3095	TRUE	20.6656
Sellimonas	7	106250164	rs41816	G	A	0.1322	0.0291	8.39e-06	3154	TRUE	20.6265
Lactobacillus	19	6928017	rs921925	C	A	0.0985	0.0203	9.72e-07	6952	TRUE	23.4947
Lactobacillus	1	18501459	rs16861661	A	G	-0.1831	0.0381	1.28e-06	5325	TRUE	23.0492
Lactobacillus	8	69010103	rs768253	G	T	-0.0792	0.0172	4.25e-06	6958	TRUE	21.2518
Lactobacillus	2	28903275	rs11674854	T	C	-0.0853	0.0177	1.59e-06	6655	TRUE	23.3384
Lactobacillus	16	73890910	rs328312	A	T	0.0815	0.0169	1.41e-06	6950	TRUE	23.1406
Lactobacillus	20	54192992	rs6092149	T	A	-0.0801	0.0171	3.29e-06	6906	TRUE	21.8355
Lactobacillus	6	151027636	rs75127669	A	C	0.1398	0.031	6.83e-06	6840	TRUE	20.2783
Lactobacillus	3	173151665	rs77478751	G	A	-0.2199	0.0476	7.33e-06	3669	TRUE	21.3609
Lactobacillus	2	135755629	rs1530559	A	G	0.0804	0.0178	4.93e-06	6655	TRUE	20.3545
Lactobacillus	4	109896462	rs62314653	A	C	0.1877	0.0395	2.24e-06	5944	TRUE	22.6262
Lactobacillus	13	23834968	rs7399658	A	G	-0.1071	0.0222	3.12e-06	6613	TRUE	23.3134
Lactobacillus	2	199312684	rs12693845	T	C	-0.0805	0.0177	8.96e-06	6958	TRUE	20.6075
LachnospiraceaeUCG001	3	42568440	rs437876	C	T	0.0785	0.0145	7.17e-08	10150	TRUE	29.3761
LachnospiraceaeUCG001	3	148269083	rs985416	T	C	0.097	0.0182	1.46e-07	9917	TRUE	28.4809
LachnospiraceaeUCG001	1	82384407	rs2050911	A	G	0.0751	0.0154	1.11e-06	10148	TRUE	23.8313
LachnospiraceaeUCG001	9	7273249	rs10815577	G	C	-0.0684	0.0144	1.72e-06	10149	TRUE	22.6403
LachnospiraceaeUCG001	9	14477851	rs573933	C	T	-0.1079	0.0232	3.11e-06	10150	TRUE	21.5655
LachnospiraceaeUCG001	1	53773248	rs78848836	G	A	-0.1189	0.026	3.38e-06	9506	TRUE	20.9415
LachnospiraceaeUCG001	6	145006780	rs9403580	T	C	0.1078	0.023	3.47e-06	10095	TRUE	22.0104
LachnospiraceaeUCG001	17	36155074	rs7213933	A	T	-0.0816	0.0184	9.02e-06	9961	TRUE	19.7231
LachnospiraceaeUCG001	19	13962924	rs8104225	G	A	0.0892	0.0198	8.04e-06	9908	TRUE	20.3688
LachnospiraceaeUCG001	16	79092359	rs74034332	A	G	0.168	0.0383	3.33e-06	6004	TRUE	19.2877
LachnospiraceaeUCG001	7	96965504	rs62496417	G	T	-0.0749	0.0166	5.88e-06	10150	TRUE	20.4101
LachnospiraceaeUCG001	12	56256262	rs2371284	C	T	-0.0762	0.017	7.56e-06	9961	TRUE	20.0559
LachnospiraceaeUCG001	1	166199362	rs12131224	T	C	0.1171	0.0259	7.4e-06	9676	TRUE	20.4243
LachnospiraceaeUCG001	14	21455973	rs4981345	C	T	-0.0682	0.015	6.09e-06	9961	TRUE	20.7171
LachnospiraceaeUCG001	1	108102470	rs79476906	A	T	-0.0871	0.0197	8.27e-06	9917	TRUE	19.541
LachnospiraceaeUCG001	8	56839500	rs7341608	C	T	-0.0785	0.0178	9.48e-06	9917	TRUE	19.5142
RuminococcaceaeNK4A214group	22	17793012	rs5994253	G	A	-0.0811	0.0158	2.35e-07	15288	TRUE	26.4934
RuminococcaceaeNK4A214group	22	49796014	rs136761	A	G	-0.0588	0.0119	8.15e-07	14822	TRUE	24.3122
RuminococcaceaeNK4A214group	1	157338888	rs11586410	A	G	-0.0863	0.017	3.66e-07	14822	TRUE	25.8149
RuminococcaceaeNK4A214group	12	78373555	rs34576931	C	G	-0.0873	0.0195	4.72e-06	14678	TRUE	20.0806
RuminococcaceaeNK4A214group	2	235430299	rs114244418	G	C	-0.1753	0.0373	3.59e-06	7123	TRUE	22.1051
RuminococcaceaeNK4A214group	20	18030357	rs4814689	T	C	-0.1083	0.0231	4.55e-06	14009	TRUE	22.036
RuminococcaceaeNK4A214group	7	132042135	rs73158814	G	C	-0.1093	0.0227	2.2e-06	13077	TRUE	23.0726
RuminococcaceaeNK4A214group	2	239087912	rs12731	G	A	-0.0528	0.0115	4.87e-06	15288	TRUE	21.0353
RuminococcaceaeNK4A214group	2	141897042	rs7573569	C	T	0.1077	0.0234	3.23e-06	14822	TRUE	21.2645
RuminococcaceaeNK4A214group	3	26509287	rs147475196	G	A	-0.1338	0.0295	4.72e-06	9917	TRUE	20.5347
RuminococcaceaeNK4A214group	16	24073806	rs62027366	C	T	0.0615	0.0138	6.58e-06	14822	TRUE	19.9981
RuminococcaceaeNK4A214group	4	159932022	rs12642039	C	T	-0.0553	0.0119	3.43e-06	15276	TRUE	21.4519
RuminococcaceaeNK4A214group	5	35288938	rs35559912	C	T	-0.0925	0.0204	4.89e-06	13976	TRUE	20.6291
RuminococcaceaeNK4A214group	3	84725039	rs13087692	G	T	0.0575	0.0126	8.69e-06	15288	TRUE	20.8181
RuminococcaceaeNK4A214group	1	100248591	rs6681678	T	C	-0.1002	0.024	9.05e-06	13031	TRUE	17.4216
RuminococcaceaeNK4A214group	5	123846318	rs11241747	T	C	0.0534	0.012	6.59e-06	14822	TRUE	19.7806
Ruminiclostridium6	14	20954661	rs1756364	T	G	0.0999	0.0197	2.54e-07	12933	TRUE	25.6815
Ruminiclostridium6	14	56938952	rs71414120	G	T	0.2009	0.0406	1.08e-06	5567	TRUE	24.4317
Ruminiclostridium6	16	72136154	rs61060922	G	T	0.1591	0.0322	1.09e-06	8955	TRUE	24.3796
Ruminiclostridium6	1	240503826	rs79968172	A	G	0.1161	0.0243	1.66e-06	12802	TRUE	22.8271
Ruminiclostridium6	11	40289063	rs77193512	G	A	0.0737	0.0153	1.3e-06	13380	TRUE	23.1246
Ruminiclostridium6	8	79766499	rs11992182	C	A	0.0625	0.0138	4.65e-06	13381	TRUE	20.5684
Ruminiclostridium6	18	76018244	rs72991535	G	T	0.1356	0.0295	4.95e-06	9642	TRUE	21.1051
Ruminiclostridium6	11	86179076	rs663262	C	T	-0.135	0.0311	3.39e-06	7876	TRUE	18.872
Ruminiclostridium6	13	111703249	rs9555756	C	A	-0.0804	0.0177	7.1e-06	13369	TRUE	20.7123
Ruminiclostridium6	2	5548605	rs792058	A	G	0.0554	0.0125	8.58e-06	12933	TRUE	19.5268
Ruminiclostridium6	10	132651293	rs10829821	C	T	-0.0976	0.0216	3.47e-06	12802	TRUE	20.4058
Ruminiclostridium6	19	10115515	rs67479537	C	T	0.119	0.0265	9.3e-06	11613	TRUE	20.183
Ruminiclostridium6	15	61047117	rs1871858	G	C	-0.1054	0.0237	9.12e-06	12818	TRUE	19.7404
Ruminiclostridium6	10	128214403	rs116969552	G	A	-0.1668	0.0377	9.16e-06	6824	TRUE	19.6139
Ruminiclostridium6	19	49209339	rs2548459	T	C	0.0555	0.0123	6.4e-06	13377	TRUE	20.4315
Ruminiclostridium6	7	101271282	rs73176030	C	T	0.0587	0.0132	7.29e-06	13378	TRUE	19.7282
Ruminiclostridium6	4	36478011	rs35362464	A	C	0.072	0.0165	8.99e-06	13308	TRUE	18.9564
Eubacteriumoxidoreducensgroup	12	94515340	rs12423772	T	G	0.141	0.0295	2.63e-06	5321	TRUE	22.8341
Eubacteriumoxidoreducensgroup	4	37526679	rs2973294	T	G	0.0924	0.0195	2.39e-06	5378	TRUE	22.331
Eubacteriumoxidoreducensgroup	16	86480355	rs34561138	A	G	0.2161	0.046	2.51e-06	4186	TRUE	22.0865
Eubacteriumoxidoreducensgroup	5	106882394	rs440215	T	C	0.0933	0.0195	1.65e-06	5377	TRUE	22.8122
Eubacteriumoxidoreducensgroup	4	187905399	rs1425962	C	G	0.0906	0.0201	7.32e-06	5321	TRUE	20.4005
Eubacteriumoxidoreducensgroup	1	195064019	rs12129908	A	C	0.0893	0.0198	5.8e-06	5377	TRUE	20.2852
.Eubacteriumxylanophilumgroup	20	57995506	rs17830032	A	G	-0.1606	0.0311	2.39e-07	9527	TRUE	26.7494
.Eubacteriumxylanophilumgroup	7	43566344	rs13239072	A	G	0.0687	0.0143	1.82e-06	13307	TRUE	23.1971
.Eubacteriumxylanophilumgroup	17	66689958	rs79582700	G	C	-0.0952	0.02	2.41e-06	13256	TRUE	22.6492
.Eubacteriumxylanophilumgroup	19	8255478	rs12980122	G	C	-0.1083	0.0238	5.02e-06	12039	TRUE	20.6516
.Eubacteriumxylanophilumgroup	16	84790559	rs2012708	G	A	0.0573	0.0127	6.53e-06	13306	TRUE	20.4013
.Eubacteriumxylanophilumgroup	11	131009660	rs2213117	G	T	0.0878	0.0189	4.21e-06	12878	TRUE	21.5679
.Eubacteriumxylanophilumgroup	14	73181783	rs10140184	C	A	0.0577	0.0126	4.96e-06	12930	TRUE	20.959
.Eubacteriumxylanophilumgroup	1	22627266	rs10917203	C	A	0.0613	0.0131	3.15e-06	12930	TRUE	21.8983
.Eubacteriumxylanophilumgroup	16	73696771	rs112176119	T	C	-0.1135	0.0246	3.33e-06	12199	TRUE	21.3119
.Eubacteriumxylanophilumgroup	9	130498120	rs1999224	T	G	-0.0949	0.0204	3.75e-06	13309	TRUE	21.749
.Eubacteriumxylanophilumgroup	4	87891938	rs75586835	G	A	-0.1145	0.0263	9.39e-06	12550	TRUE	18.8878
.Eubacteriumxylanophilumgroup	1	246780557	rs4654122	G	C	0.0554	0.0124	7.2e-06	13309	TRUE	20.0584
Olsenella	2	150077190	rs1035588	G	A	-0.1081	0.0237	4.86e-06	3739	TRUE	20.8497
Olsenella	19	4925018	rs62112538	T	C	-0.1994	0.0407	1.19e-06	3630	TRUE	24.0062
Olsenella	1	247642270	rs35225860	G	A	-0.2236	0.0482	3.87e-06	3630	TRUE	21.4862
Olsenella	9	21884425	rs72691585	A	C	-0.2491	0.0521	2.95e-06	3078	TRUE	22.8722
Olsenella	6	10422207	rs9460691	A	C	0.12	0.0269	7.28e-06	3739	TRUE	19.9415
Olsenella	10	10777085	rs17148768	A	G	0.1404	0.0296	2.2e-06	3648	TRUE	22.57
Olsenella	4	174810498	rs61090148	G	A	-0.1048	0.0231	6.44e-06	3739	TRUE	20.5148
Olsenella	1	179629191	rs7540303	T	C	0.108	0.0236	5.32e-06	3739	TRUE	20.892
Olsenella	1	231960352	rs2759329	A	G	-0.1111	0.0237	3.43e-06	3739	TRUE	21.9471
Olsenella	20	19969568	rs6046522	T	C	0.1229	0.027	4.48e-06	3705	TRUE	20.7434
Olsenella	17	59632873	rs8066522	A	G	-0.1065	0.024	9.7e-06	3739	TRUE	19.64
Coprococcus3	19	40032132	rs8100692	C	T	0.0577	0.0113	4.16e-07	15829	TRUE	25.8918
Coprococcus3	8	4128340	rs62481985	C	G	-0.0582	0.0115	4.18e-07	15472	TRUE	25.623
Coprococcus3	22	21331556	rs178271	C	T	0.1453	0.0294	7.81e-07	10794	TRUE	24.371
Coprococcus3	2	240727657	rs13394391	T	C	-0.0709	0.0151	2.2e-06	15834	TRUE	22.0892
Coprococcus3	17	26104511	rs11080344	T	C	0.0517	0.0113	4.79e-06	15835	TRUE	20.9062
Coprococcus3	1	149998497	rs7521171	A	G	-0.0596	0.0129	4.32e-06	15472	TRUE	21.2849
Coprococcus3	17	76343961	rs11077359	C	T	-0.0645	0.0149	9.64e-06	15378	TRUE	18.8069
Coprococcus3	7	76357726	rs13247359	A	G	0.0512	0.0113	7.33e-06	15833	TRUE	20.5273
Coprococcus3	14	99141751	rs4575475	A	G	0.062	0.0138	7.04e-06	15154	TRUE	20.2155
Coprococcus3	9	13799809	rs10810043	G	A	0.0516	0.0116	9.27e-06	15833	TRUE	19.7764
Butyricimonas	21	16550389	rs113054641	A	G	-0.1449	0.0275	1.74e-07	9949	TRUE	27.8423
Butyricimonas	5	159867647	rs62390301	C	T	-0.0873	0.0175	7.42e-07	10634	TRUE	24.9154
Butyricimonas	10	72711156	rs7083431	C	A	0.0704	0.0144	8.85e-07	10737	TRUE	23.7252
Butyricimonas	5	62119947	rs2642760	C	G	0.0713	0.0145	8.58e-07	10634	TRUE	24.0719
Butyricimonas	3	127468661	rs782080	A	T	0.0653	0.0138	2.23e-06	10733	TRUE	22.4328
Butyricimonas	16	22172866	rs1862649	A	G	0.1131	0.0248	4.76e-06	10123	TRUE	20.7773
Butyricimonas	12	129438771	rs12304031	A	G	-0.0863	0.0197	6.7e-06	10658	TRUE	19.2108
Butyricimonas	2	83093264	rs71428626	T	G	-0.1332	0.029	4.8e-06	9776	TRUE	21.1067
Butyricimonas	3	78740009	rs78453362	G	A	-0.1495	0.0327	4.06e-06	8207	TRUE	20.8871
Butyricimonas	5	997217	rs326049	G	C	0.076	0.0168	8.19e-06	10557	TRUE	20.5418
Butyricimonas	19	49162501	rs62130338	A	G	-0.0733	0.0158	3.9e-06	10557	TRUE	21.4117
Butyricimonas	8	4834406	rs9657374	T	C	0.0681	0.0148	4.5e-06	10737	TRUE	21.1058
Butyricimonas	18	34091618	rs12458763	C	A	0.122	0.027	6.37e-06	10383	TRUE	20.492
Butyricimonas	15	80528373	rs2114713	T	G	0.0627	0.0139	6.88e-06	10734	TRUE	20.3615
Butyricimonas	1	45082825	rs270727	C	G	-0.0694	0.0151	5.38e-06	10634	TRUE	21.1913
Butyricimonas	10	72443070	rs72814525	G	A	0.0664	0.015	8.25e-06	10736	TRUE	19.6657
Butyricimonas	11	56664962	rs11228830	G	A	0.1353	0.0298	6.55e-06	8974	TRUE	20.5466
Paraprevotella	5	174606261	rs2081023	G	A	-0.1226	0.0237	2.64e-07	7178	TRUE	26.8543
Paraprevotella	17	69135631	rs9900242	G	A	-0.0853	0.0175	1.14e-06	6900	TRUE	23.6994
Paraprevotella	13	86162420	rs9602779	C	A	-0.1067	0.022	6.93e-07	7177	TRUE	23.4627
Paraprevotella	3	149298792	rs140997932	C	T	-0.1624	0.0354	2.11e-06	6187	TRUE	21.0183
Paraprevotella	11	114526679	rs145020347	G	A	-0.1247	0.0262	4.03e-06	6859	TRUE	22.5793
Paraprevotella	12	114131978	rs4767113	T	C	0.0882	0.0184	2.14e-06	6900	TRUE	23.0469
Paraprevotella	1	195971173	rs3008582	C	T	0.1057	0.0227	4.36e-06	7175	TRUE	21.6433
Paraprevotella	11	41079703	rs4756632	T	G	-0.1389	0.029	3.82e-06	7179	TRUE	22.9589
Paraprevotella	12	25249743	rs10842464	C	T	-0.0758	0.0173	6.6e-06	7178	TRUE	19.3048
Paraprevotella	7	81759508	rs3801748	A	G	0.078	0.0172	5.2e-06	7179	TRUE	20.6244
Paraprevotella	18	69623804	rs7240324	G	T	-0.1023	0.0227	5.96e-06	6900	TRUE	20.315
Paraprevotella	12	71978728	rs17109926	G	A	-0.0988	0.0216	6.75e-06	7179	TRUE	20.9031
Paraprevotella	6	83459314	rs17785622	G	A	0.2481	0.0524	1.93e-06	3288	TRUE	22.3855
Veillonella	11	44302154	rs2013594	C	T	-0.0721	0.0155	3.42e-06	9283	TRUE	21.5767
Veillonella	8	13253770	rs12679709	G	C	-0.0793	0.0165	1.78e-06	9290	TRUE	23.1784
Veillonella	22	45604800	rs742016	G	A	-0.0689	0.015	4.66e-06	9279	TRUE	21.1375
Veillonella	21	30010673	rs1882878	G	A	-0.0769	0.0164	2.98e-06	9282	TRUE	22.0096
Veillonella	3	125544032	rs7645873	T	A	0.0761	0.0164	3.12e-06	9286	TRUE	21.494
Veillonella	11	2956783	rs55807413	G	A	0.1073	0.0238	5.51e-06	8610	TRUE	20.3996
Veillonella	5	119914285	rs62376424	T	C	-0.0762	0.0163	3.65e-06	8999	TRUE	21.7333
Veillonella	14	106939916	rs7359080	A	C	-0.1354	0.0304	7.4e-06	6189	TRUE	19.8978
Veillonella	9	89306305	rs11141494	A	G	-0.0783	0.0174	9.75e-06	9291	TRUE	20.1806
Veillonella	1	178945043	rs6656807	G	A	0.0703	0.0154	5.5e-06	8999	TRUE	20.8548
Veillonella	12	129984555	rs11614532	C	G	0.0745	0.0165	7.13e-06	8411	TRUE	20.3085
LachnospiraceaeNK4A136group	11	3922055	rs12362320	C	G	0.0573	0.0115	8.04e-07	16764	TRUE	24.6407
LachnospiraceaeNK4A136group	1	54578401	rs954878	G	A	-0.0521	0.0109	1.78e-06	17227	TRUE	22.7821
LachnospiraceaeNK4A136group	8	4842929	rs7832116	G	A	-0.0715	0.0152	3.57e-06	17219	TRUE	22.1987
LachnospiraceaeNK4A136group	3	190415145	rs7616165	T	G	-0.2305	0.0483	2.77e-06	4094	TRUE	22.739
LachnospiraceaeNK4A136group	3	161749981	rs76193507	G	A	-0.2297	0.05	2.93e-06	3578	TRUE	21.1293
LachnospiraceaeNK4A136group	17	35240097	rs11263806	G	A	-0.0525	0.0117	5.07e-06	17236	TRUE	20.1887
LachnospiraceaeNK4A136group	19	51256120	rs73044693	G	A	-0.1076	0.023	3.57e-06	12773	TRUE	21.9
LachnospiraceaeNK4A136group	5	6116659	rs160061	G	A	0.0514	0.0108	2.12e-06	17234	TRUE	22.5963
LachnospiraceaeNK4A136group	10	62175024	rs7073658	G	T	-0.05	0.011	5.27e-06	17236	TRUE	20.7456
LachnospiraceaeNK4A136group	14	100177681	rs68104925	C	T	-0.0549	0.0115	2.37e-06	17227	TRUE	22.647
LachnospiraceaeNK4A136group	19	21806125	rs12611395	G	A	-0.0903	0.02	5.83e-06	16486	TRUE	20.4351
LachnospiraceaeNK4A136group	17	30016653	rs2880566	C	T	0.06	0.0135	5.61e-06	17232	TRUE	19.8155
LachnospiraceaeNK4A136group	8	84735080	rs28540839	C	A	0.0508	0.0111	9.34e-06	16764	TRUE	21.1239
LachnospiraceaeNK4A136group	5	90289997	rs59805249	C	T	0.0936	0.0208	9.45e-06	15195	TRUE	20.2605
LachnospiraceaeNK4A136group	7	8497922	rs10952110	T	G	0.0488	0.011	9.08e-06	16764	TRUE	19.7964
LachnospiraceaeNK4A136group	3	55181375	rs4955932	C	T	-0.0492	0.0109	7.05e-06	17236	TRUE	20.2531
Akkermansia	4	95027272	rs11729256	C	T	0.075	0.015	6.58e-07	11860	TRUE	24.9702
Akkermansia	11	130280667	rs4936098	G	A	0.0649	0.0136	1.1e-06	11857	TRUE	22.8105
Akkermansia	6	56341481	rs9349825	G	A	-0.0703	0.0147	2.6e-06	11857	TRUE	22.8557
Akkermansia	4	100544188	rs74542928	C	T	0.1126	0.0236	1.48e-06	11215	TRUE	22.6898
Akkermansia	16	81063149	rs2602429	T	C	0.0745	0.0156	2.72e-06	11689	TRUE	22.7695
Akkermansia	1	41074472	rs61779207	A	G	-0.0761	0.0168	6.32e-06	11590	TRUE	20.5503
Akkermansia	1	105422565	rs11184341	C	G	0.0656	0.0142	4.06e-06	11863	TRUE	21.2615
Akkermansia	10	5064327	rs4242783	A	G	0.0685	0.0148	3e-06	11689	TRUE	21.5373
Akkermansia	18	49473635	rs117107102	G	A	0.2044	0.0432	3.01e-06	4974	TRUE	22.4268
Akkermansia	15	97570657	rs12908520	A	G	0.0618	0.0131	2.26e-06	11862	TRUE	22.2509
Akkermansia	12	130309670	rs111862613	C	T	0.0911	0.0197	3.39e-06	11620	TRUE	21.4489
Akkermansia	20	31867840	rs941682	A	G	-0.0633	0.0144	9.17e-06	11808	TRUE	19.3808
Gordonibacter	3	187450354	rs76287110	T	A	-0.243	0.0466	1.67e-07	3483	TRUE	27.1634
Gordonibacter	12	29024534	rs7294633	T	C	0.1287	0.025	3.44e-07	3723	TRUE	26.5009
Gordonibacter	17	10148653	rs7220558	T	A	0.1169	0.0235	6.71e-07	3723	TRUE	24.7737
Gordonibacter	7	47144505	rs71545975	G	A	-0.154	0.0339	7.04e-06	3556	TRUE	20.6393
Gordonibacter	4	8142607	rs35042269	A	C	-0.1803	0.0403	8.11e-06	3595	TRUE	19.9852
Gordonibacter	4	136768501	rs72714787	A	C	0.1814	0.0377	1.43e-06	3723	TRUE	23.1409
Gordonibacter	7	136937189	rs322296	A	G	0.1787	0.0377	4.02e-06	3595	TRUE	22.4393
Gordonibacter	1	83136096	rs72939513	G	A	-0.214	0.0491	7.98e-06	3435	TRUE	19.0259
Gordonibacter	1	210628449	rs3765837	G	T	-0.1907	0.0434	7.17e-06	3556	TRUE	19.348
Gordonibacter	2	30158494	rs13412653	C	A	0.1076	0.0239	8.61e-06	3723	TRUE	20.2293
Gordonibacter	7	129433205	rs117347059	C	G	-0.1283	0.0285	9.17e-06	3684	TRUE	20.2361
Gordonibacter	17	52957210	rs16955299	A	G	-0.1964	0.0434	6.37e-06	3572	TRUE	20.5272
Gordonibacter	9	88787144	rs4596722	G	A	0.1029	0.0232	9.06e-06	3723	TRUE	19.7484
Gordonibacter	7	18970607	rs768830	A	G	0.1499	0.0333	7.76e-06	3723	TRUE	20.2124
Gordonibacter	12	131024079	rs61934597	T	C	-0.1725	0.0389	8.37e-06	3684	TRUE	19.7069
Eubacteriumventriosumgroup	20	2308307	rs6048195	T	A	-0.0604	0.0117	2.5e-07	14839	TRUE	26.8067
Eubacteriumventriosumgroup	20	50140919	rs73615400	C	T	-0.0956	0.0193	9.54e-07	15146	TRUE	24.443
Eubacteriumventriosumgroup	3	190223732	rs57199565	C	T	0.0783	0.016	7.97e-07	14913	TRUE	23.8961
Eubacteriumventriosumgroup	13	98785900	rs11617697	G	A	-0.1433	0.0286	7.22e-07	11497	TRUE	25.0798
Eubacteriumventriosumgroup	8	114445055	rs16884680	T	G	-0.0906	0.0192	1.74e-06	15289	TRUE	22.3088
Eubacteriumventriosumgroup	18	22460785	rs12964517	A	G	0.0587	0.0123	2.07e-06	15289	TRUE	22.6237
Eubacteriumventriosumgroup	12	52423996	rs876734	T	C	-0.0619	0.0133	2.89e-06	14913	TRUE	21.7927
Eubacteriumventriosumgroup	14	44975510	rs3809430	C	T	-0.0548	0.0118	3.55e-06	15287	TRUE	21.426
Eubacteriumventriosumgroup	16	60348381	rs72783037	A	C	0.0659	0.0144	6.55e-06	15286	TRUE	21.0124
Eubacteriumventriosumgroup	4	126371814	rs73849225	C	T	0.0976	0.0224	5.21e-06	14573	TRUE	18.9079
Eubacteriumventriosumgroup	13	51938576	rs9316536	G	T	-0.0817	0.0183	7.84e-06	15289	TRUE	19.9107
Eubacteriumventriosumgroup	14	51960625	rs35179274	T	C	-0.0627	0.0138	5.76e-06	15287	TRUE	20.7026
Eubacteriumventriosumgroup	1	147291928	rs78250280	A	G	0.075	0.0164	3.36e-06	14835	TRUE	20.7979
Eubacteriumventriosumgroup	1	109398264	rs66746423	T	C	0.0752	0.0165	6.11e-06	14578	TRUE	20.7494
Eubacteriumventriosumgroup	2	203661779	rs6704822	G	A	0.0739	0.0167	6.62e-06	15289	TRUE	19.6609
Eubacteriumventriosumgroup	3	107736434	rs13082419	T	C	-0.0716	0.0161	9.56e-06	14501	TRUE	19.6608
Eubacteriumventriosumgroup	3	171895485	rs66830358	A	T	0.0529	0.0118	6.87e-06	14913	TRUE	20.0884
Enterorhabdus	4	127336602	rs11098863	A	T	-0.0966	0.0163	3.06e-09	7524	TRUE	35.2622
Enterorhabdus	10	20280612	rs7923280	T	A	0.086	0.0169	5.24e-07	7524	TRUE	25.8512
Enterorhabdus	2	19611953	rs114731706	G	T	0.1823	0.0382	2.17e-06	5956	TRUE	22.7409
Enterorhabdus	11	62174193	rs3017103	G	A	0.0981	0.0209	2.94e-06	7524	TRUE	22.0281
Enterorhabdus	12	69515102	rs73331712	C	T	0.262	0.0551	4.85e-06	3109	TRUE	22.5893
Enterorhabdus	2	236439879	rs77655283	A	G	0.133	0.0298	5.88e-06	7494	TRUE	19.8747
Enterorhabdus	6	37567189	rs9470637	T	A	-0.0756	0.0166	5.7e-06	7524	TRUE	20.6487
Enterorhabdus	19	35863028	rs424715	C	T	0.0819	0.0175	4.41e-06	7524	TRUE	21.925
Enterorhabdus	8	113109756	rs10098492	C	T	0.1323	0.0294	6.41e-06	7361	TRUE	20.3001
Enterorhabdus	7	89709883	rs2051957	T	C	0.0843	0.019	8.9e-06	7524	TRUE	19.7274
Allisonella	9	79110160	rs602075	G	A	0.169	0.0297	3.57e-08	3212	TRUE	32.3742
Allisonella	9	100150556	rs35778461	T	C	0.1467	0.0297	1.21e-06	3212	TRUE	24.3601
Allisonella	2	33607071	rs6742198	A	G	0.1492	0.0316	3.35e-06	3182	TRUE	22.2102
Allisonella	5	114286707	rs1901739	G	T	0.1158	0.0249	3.59e-06	3212	TRUE	21.6814
Allisonella	7	137968010	rs76904847	A	G	0.1485	0.0335	6.09e-06	3182	TRUE	19.6731
Allisonella	12	28018998	rs35110698	C	T	-0.1463	0.0321	5.72e-06	3212	TRUE	20.7974
Allisonella	10	122413451	rs7898615	G	T	0.168	0.0374	8.87e-06	3212	TRUE	20.2145
Allisonella	11	88632972	rs594561	T	C	0.1122	0.0252	9.41e-06	3212	TRUE	19.8849
Allisonella	18	75370866	rs685403	C	G	-0.1752	0.0404	4.88e-06	3212	TRUE	18.763
DefluviitaleaceaeUCG011	3	72207794	rs4677103	G	A	0.0978	0.0197	9.6e-07	7983	TRUE	24.5758
DefluviitaleaceaeUCG011	4	147414743	rs72731813	T	C	-0.1474	0.0294	4.33e-07	7767	TRUE	25.1653
DefluviitaleaceaeUCG011	9	8786663	rs112893842	C	T	0.1138	0.0233	1.45e-06	8183	TRUE	23.8988
DefluviitaleaceaeUCG011	1	85205632	rs9725395	G	A	-0.1383	0.0296	3.52e-06	8011	TRUE	21.9109
DefluviitaleaceaeUCG011	21	41811003	rs55658617	C	T	0.1744	0.0362	2.15e-06	6663	TRUE	23.1728
DefluviitaleaceaeUCG011	22	24804081	rs9608282	G	T	0.1429	0.03	2.52e-06	7716	TRUE	22.7332
DefluviitaleaceaeUCG011	7	79734541	rs28696126	T	A	-0.1065	0.0238	6.63e-06	7811	TRUE	19.9455
DefluviitaleaceaeUCG011	1	118723685	rs1582238	C	T	0.0805	0.0167	1.57e-06	7983	TRUE	23.1667
DefluviitaleaceaeUCG011	10	66407366	rs4344384	T	G	0.0716	0.0156	4.83e-06	8180	TRUE	20.9812
DefluviitaleaceaeUCG011	4	120741726	rs2892880	A	G	0.0818	0.0182	6.83e-06	8182	TRUE	20.2582
Desulfovibrio	14	97116904	rs11160353	A	T	-0.0692	0.0147	2.7e-06	9234	TRUE	22.0591
Desulfovibrio	8	105462047	rs2853179	T	C	0.0812	0.0174	2.42e-06	8949	TRUE	21.7177
Desulfovibrio	2	198089911	rs16863365	G	A	0.1094	0.0227	1.79e-06	8776	TRUE	23.2349
Desulfovibrio	1	68664315	rs12031543	C	T	-0.1272	0.0282	6.55e-06	8855	TRUE	20.3573
Desulfovibrio	3	67478973	rs13066142	A	G	0.1191	0.0251	3.79e-06	9241	TRUE	22.5502
Desulfovibrio	13	64264446	rs2590913	A	G	0.1545	0.0339	6.65e-06	7225	TRUE	20.7213
Desulfovibrio	10	130170270	rs2032031	G	A	-0.0655	0.0149	9.14e-06	9241	TRUE	19.4035
Desulfovibrio	8	57972916	rs72647089	G	T	-0.1066	0.0239	8.3e-06	8985	TRUE	19.8358
Desulfovibrio	5	52653978	rs7729080	A	C	-0.0703	0.0158	9.96e-06	9241	TRUE	19.8671
Desulfovibrio	18	13447995	rs4797774	A	G	0.2126	0.047	5.64e-06	3476	TRUE	20.4538
Desulfovibrio	5	139410687	rs6580353	C	T	0.0771	0.017	4.94e-06	9241	TRUE	20.632
Eubacteriumeligensgroup	16	81820486	rs4583233	C	A	0.067	0.0128	2.84e-07	14327	TRUE	27.3633
Eubacteriumeligensgroup	10	83092007	rs265534	G	T	-0.0564	0.012	2.27e-06	14776	TRUE	22.0242
Eubacteriumeligensgroup	2	115197171	rs72839198	G	C	0.1557	0.0376	3.14e-06	4926	TRUE	17.1739
Eubacteriumeligensgroup	14	39301409	rs74606150	G	C	-0.1965	0.0426	4.25e-06	5381	TRUE	21.3018
Eubacteriumeligensgroup	6	70956815	rs6923695	G	T	0.1033	0.023	4.87e-06	12891	TRUE	20.2428
Eubacteriumeligensgroup	2	110260993	rs56080211	T	C	0.1231	0.0283	9.14e-06	10699	TRUE	18.9531
Eubacteriumeligensgroup	14	77619186	rs158115	C	G	0.0915	0.0191	9.74e-06	14678	TRUE	23.057
Eubacteriumeligensgroup	13	107563458	rs2200429	G	A	-0.0889	0.0198	5.3e-06	14761	TRUE	20.0541
Eubacteriumeligensgroup	11	31098691	rs182318	A	G	-0.0825	0.0196	8.4e-06	14777	TRUE	17.7845
Eubacteriumeligensgroup	7	51365152	rs12719051	G	A	0.0917	0.0208	7.12e-06	12799	TRUE	19.3862
Collinsella	13	68610061	rs9541268	A	C	0.096	0.0197	8.79e-07	12914	TRUE	23.6572
Collinsella	17	47529492	rs2671662	G	C	-0.0568	0.0119	2.22e-06	14334	TRUE	22.5914
Collinsella	2	195739311	rs73052258	A	G	0.093	0.0203	1.72e-06	14334	TRUE	21.067
Collinsella	21	29355467	rs2103510	A	G	0.0787	0.0168	2.42e-06	14334	TRUE	21.8633
Collinsella	4	149818294	rs75672793	G	A	-0.1089	0.0241	6.14e-06	12601	TRUE	20.5027
Collinsella	11	107123199	rs10890671	C	T	-0.0537	0.0119	6.52e-06	14334	TRUE	20.4461
Collinsella	16	77283458	rs12921100	T	A	0.0564	0.0127	8.23e-06	14334	TRUE	19.6992
Collinsella	15	50026113	rs59414781	G	C	0.0669	0.015	9.15e-06	14334	TRUE	19.944
Collinsella	7	24465024	rs62448871	A	C	-0.054	0.012	6.78e-06	14334	TRUE	20.1641
Collinsella	19	31760841	rs1496626	C	T	-0.0722	0.0162	6.78e-06	14334	TRUE	19.9783
Collinsella	19	56526640	rs149807560	A	C	-0.1043	0.0236	7.1e-06	13473	TRUE	19.5448
Collinsella	10	8589813	rs11597285	T	G	-0.0538	0.0121	9.38e-06	14334	TRUE	19.9138
LachnospiraceaeUCG004	1	240359089	rs12747809	A	G	-0.0622	0.0126	8.65e-07	14464	TRUE	24.4892
LachnospiraceaeUCG004	2	49904589	rs2882478	A	G	-0.0577	0.0118	1.21e-06	14466	TRUE	23.7814
LachnospiraceaeUCG004	7	71303007	rs12673420	A	G	0.0554	0.0118	2.98e-06	14463	TRUE	21.9305
LachnospiraceaeUCG004	6	81318836	rs2444793	T	C	-0.0542	0.0118	4.77e-06	14463	TRUE	21.0644
LachnospiraceaeUCG004	4	183247601	rs2726805	G	A	0.0548	0.0121	6.3e-06	14466	TRUE	20.5938
LachnospiraceaeUCG004	3	70592215	rs11128180	G	A	0.0648	0.014	4.52e-06	14466	TRUE	21.4041
LachnospiraceaeUCG004	14	40536481	rs12894272	G	A	0.058	0.0125	4.34e-06	14463	TRUE	21.4356
LachnospiraceaeUCG004	6	14817584	rs233486	G	A	-0.0799	0.0178	6.28e-06	13710	TRUE	20.2307
LachnospiraceaeUCG004	12	24572337	rs35182105	G	A	-0.1097	0.0242	4.87e-06	13170	TRUE	20.5221
LachnospiraceaeUCG004	1	65990422	rs6656451	T	C	-0.0544	0.0119	5.57e-06	14458	TRUE	20.7034
LachnospiraceaeUCG004	1	105287469	rs12072562	C	T	0.1331	0.0304	7.07e-06	9176	TRUE	19.2254
LachnospiraceaeUCG004	13	51292902	rs2706242	C	G	-0.0901	0.02	9.84e-06	14026	TRUE	20.3716
LachnospiraceaeUCG004	3	154242406	rs7629954	G	A	0.1084	0.0238	5.77e-06	12568	TRUE	20.7167
Eubacteriumrectalegroup	15	93006765	rs35398954	G	A	-0.0901	0.0175	5.4e-07	16621	TRUE	26.6526
Eubacteriumrectalegroup	12	20066025	rs117151453	C	G	-0.1131	0.0244	1.84e-06	13908	TRUE	21.582
Eubacteriumrectalegroup	18	37703874	rs16960159	G	C	-0.1566	0.0336	4.1e-06	8334	TRUE	21.6909
Eubacteriumrectalegroup	2	125553155	rs314726	C	T	0.0529	0.0109	1.38e-06	16966	TRUE	23.3293
Eubacteriumrectalegroup	1	234530370	rs10797540	G	A	0.0503	0.0108	3.53e-06	17350	TRUE	21.5512
Eubacteriumrectalegroup	7	121281238	rs10248854	A	C	-0.0528	0.0113	4.21e-06	17348	TRUE	21.6407
Eubacteriumrectalegroup	1	170900221	rs3980709	T	A	-0.0623	0.0141	6.86e-06	17340	TRUE	19.623
Eubacteriumrectalegroup	11	8129537	rs2884897	G	A	-0.1294	0.0289	6.44e-06	10813	TRUE	20.034
Eubacteriumrectalegroup	11	98523638	rs10892089	G	C	-0.0636	0.014	6.22e-06	17351	TRUE	20.5852
Eubacteriumrectalegroup	1	116082909	rs143694765	C	T	0.087	0.0198	9.75e-06	15124	TRUE	19.3489
Eubacteriumrectalegroup	9	129425745	rs59427698	G	A	-0.0576	0.0131	5.37e-06	16613	TRUE	19.3789
Eubacteriumrectalegroup	9	92013419	rs62547233	G	A	0.0536	0.012	9.9e-06	17347	TRUE	19.9082
Bifidobacterium	2	136616754	rs182549	T	C	0.1197	0.0127	1.28e-20	14778	TRUE	88.43
Bifidobacterium	13	112859829	rs7322849	C	T	0.1124	0.0202	1.08e-08	14778	TRUE	31.0353
Bifidobacterium	12	20378911	rs10841473	C	G	-0.0624	0.0129	1.65e-06	14777	TRUE	23.2557
Bifidobacterium	5	537890	rs56108664	C	T	0.073	0.0158	2.44e-06	13916	TRUE	21.3651
Bifidobacterium	7	48090746	rs2686790	C	T	0.0707	0.0158	7.5e-06	14778	TRUE	20.0648
Bifidobacterium	2	49906864	rs4567981	A	T	0.0562	0.0118	1.93e-06	14666	TRUE	22.7198
Bifidobacterium	10	126089703	rs2491158	A	G	0.0713	0.016	8.05e-06	14021	TRUE	19.8794
Bifidobacterium	5	169748189	rs76671854	G	C	-0.0846	0.0184	3.96e-06	13806	TRUE	21.142
Bifidobacterium	21	31861790	rs75344046	T	C	0.2324	0.0506	4.86e-06	3856	TRUE	21.088
Bifidobacterium	17	72897722	rs540489	G	T	-0.0638	0.0139	5.19e-06	14561	TRUE	21.1209
Bifidobacterium	6	14617591	rs857444	T	C	0.0558	0.0121	3.57e-06	14777	TRUE	21.2075
Bifidobacterium	1	207003374	rs12022129	A	G	0.0619	0.0139	8e-06	14776	TRUE	19.872
Bifidobacterium	2	189805784	rs62181700	A	G	-0.0625	0.0131	2.17e-06	14774	TRUE	22.6653
Bifidobacterium	4	1517826	rs55888705	G	A	0.0546	0.0121	6.67e-06	14777	TRUE	20.3389
Bifidobacterium	22	18354272	rs5746486	C	T	-0.0536	0.0121	9e-06	14778	TRUE	19.7034
Bifidobacterium	5	142793467	rs73797465	G	T	-0.0954	0.0209	4.38e-06	14666	TRUE	20.7695
CandidatusSoleaferrea	1	224688107	rs4294381	C	T	0.1122	0.0232	1.37e-06	6145	TRUE	23.4157
CandidatusSoleaferrea	8	138638199	rs10090365	G	A	-0.0834	0.0181	4.17e-06	6145	TRUE	21.2549
CandidatusSoleaferrea	3	137945192	rs4678258	C	T	0.0986	0.0216	5.53e-06	6101	TRUE	20.9117
CandidatusSoleaferrea	8	123882833	rs10108780	G	A	-0.0928	0.02	3.64e-06	5999	TRUE	21.5871
CandidatusSoleaferrea	10	82879688	rs386526	G	C	0.0818	0.018	8.33e-06	6144	TRUE	20.6554
CandidatusSoleaferrea	7	352368	rs36155147	T	C	0.105	0.0241	5.41e-06	5958	TRUE	18.9706
CandidatusSoleaferrea	5	172758774	rs6881988	C	G	-0.0819	0.0182	9.23e-06	6140	TRUE	20.2898
CandidatusSoleaferrea	6	109376647	rs11153159	C	G	-0.1281	0.0285	4.42e-06	6101	TRUE	20.1238
CandidatusSoleaferrea	9	10611282	rs10809135	C	T	0.0835	0.0182	5.47e-06	5999	TRUE	20.9435
CandidatusSoleaferrea	2	19885907	rs9973954	G	A	0.0892	0.0195	5.95e-06	6145	TRUE	20.8424
CandidatusSoleaferrea	12	115352769	rs6489992	G	A	-0.084	0.0187	7.89e-06	6142	TRUE	20.1923
CandidatusSoleaferrea	15	62394540	rs6494306	G	A	-0.0969	0.0214	5.8e-06	6145	TRUE	20.4737
CandidatusSoleaferrea	4	52935445	rs12500231	T	A	0.0814	0.0183	7.68e-06	6145	TRUE	19.8443
CandidatusSoleaferrea	14	76403542	rs7400877	C	T	-0.0951	0.0213	9.29e-06	6145	TRUE	19.9756
CandidatusSoleaferrea	3	190349049	rs2193878	A	T	0.2283	0.0509	9.46e-06	3088	TRUE	20.0906
CandidatusSoleaferrea	19	47991441	rs830149	G	C	0.1846	0.0397	9.58e-06	5065	TRUE	21.6064
Ruminococcusgnavusgroup	5	18662686	rs13163520	A	G	-0.1274	0.0234	5.61e-08	6326	TRUE	29.6611
Ruminococcusgnavusgroup	2	122096018	rs934940	C	A	-0.105	0.023	2.74e-06	6309	TRUE	20.9339
Ruminococcusgnavusgroup	3	66701616	rs9872758	C	T	0.0849	0.0177	1.66e-06	6398	TRUE	23.1132
Ruminococcusgnavusgroup	8	129224680	rs2909242	A	C	-0.091	0.0184	7.41e-07	6401	TRUE	24.5883
Ruminococcusgnavusgroup	9	135838591	rs3124783	G	A	-0.116	0.0249	2.67e-06	6401	TRUE	21.6818
Ruminococcusgnavusgroup	2	144700007	rs62167033	C	T	0.1853	0.0396	3.5e-06	5194	TRUE	21.8606
Ruminococcusgnavusgroup	2	36259341	rs12989336	A	G	-0.0847	0.0188	7.12e-06	6401	TRUE	20.305
Ruminococcusgnavusgroup	1	115168097	rs12136548	T	C	0.0902	0.0196	3.1e-06	6401	TRUE	21.0738
Ruminococcusgnavusgroup	3	146290310	rs78399089	C	T	0.1444	0.0327	6.63e-06	5944	TRUE	19.558
Ruminococcusgnavusgroup	10	6512581	rs11597105	G	A	0.1147	0.0251	6.95e-06	6328	TRUE	20.9303
Ruminococcusgnavusgroup	16	433078	rs11864644	C	T	-0.1398	0.0318	5.01e-06	6241	TRUE	19.2971
Ruminococcusgnavusgroup	4	190110710	rs4388134	T	C	-0.0905	0.0204	9.12e-06	6399	TRUE	19.7686
Eubacteriumcoprostanoligenesgroup	7	31085162	rs17159861	T	C	0.0962	0.0168	1.04e-08	17380	TRUE	32.6537
Eubacteriumcoprostanoligenesgroup	7	16380806	rs9648214	C	T	-0.0829	0.0164	2.52e-07	17379	TRUE	25.4383
Eubacteriumcoprostanoligenesgroup	1	200638489	rs115325767	C	G	0.0783	0.0175	2.62e-06	16555	TRUE	20.1002
Eubacteriumcoprostanoligenesgroup	15	36911598	rs12906958	T	C	-0.0533	0.0116	4.35e-06	17380	TRUE	21.1488
Eubacteriumcoprostanoligenesgroup	15	86440997	rs4076415	G	T	0.0515	0.011	1.99e-06	16960	TRUE	21.8155
Eubacteriumcoprostanoligenesgroup	3	127139574	rs6762473	A	C	0.0522	0.0112	4.26e-06	17377	TRUE	21.5517
Eubacteriumcoprostanoligenesgroup	10	2215931	rs10444197	G	A	-0.0506	0.0113	5.98e-06	17380	TRUE	19.8768
Eubacteriumcoprostanoligenesgroup	10	84506096	rs2644213	A	G	0.0539	0.0121	9.86e-06	17380	TRUE	19.7517
Eubacteriumcoprostanoligenesgroup	3	113794507	rs11720857	T	C	0.0631	0.0144	9.26e-06	16960	TRUE	19.0592
Eubacteriumcoprostanoligenesgroup	7	73306506	rs4717831	T	A	0.0787	0.0174	9.18e-06	16854	TRUE	20.4372
Eubacteriumcoprostanoligenesgroup	15	97869293	rs62024432	T	C	-0.077	0.0172	7.5e-06	17271	TRUE	20.0019
Eubacteriumcoprostanoligenesgroup	3	81595477	rs76898927	A	G	0.1231	0.0266	4.79e-06	12197	TRUE	21.3409
Eubacteriumcoprostanoligenesgroup	7	33603146	rs1020520	G	T	-0.0591	0.0133	8.89e-06	17371	TRUE	19.7471
Eubacteriumcoprostanoligenesgroup	12	32713919	rs11052069	C	T	0.0478	0.0108	9.38e-06	17380	TRUE	19.6356
Eubacteriumcoprostanoligenesgroup	2	50797401	rs79895140	C	T	-0.0641	0.0141	8.62e-06	16139	TRUE	20.6234
Barnesiella	4	5730954	rs2276875	G	A	-0.0697	0.014	4.65e-07	13893	TRUE	24.9635
Barnesiella	6	110831148	rs2428166	A	G	-0.1659	0.0337	8.51e-07	8091	TRUE	24.178
Barnesiella	12	54872438	rs60316894	T	C	-0.1215	0.0252	1.19e-06	12717	TRUE	23.2674
Barnesiella	3	181589155	rs35177866	G	A	0.0917	0.019	2.95e-06	13394	TRUE	23.267
Barnesiella	7	122021518	rs13242616	C	T	-0.0584	0.0123	2.29e-06	13945	TRUE	22.4594
Barnesiella	4	114546595	rs79795328	G	A	-0.0819	0.0176	4.23e-06	13657	TRUE	21.5275
Barnesiella	7	10076378	rs2057922	C	G	0.0915	0.0195	3.83e-06	14208	TRUE	22.1148
Barnesiella	6	23435415	rs199035	A	G	0.0559	0.012	3e-06	13945	TRUE	21.8419
Barnesiella	3	44327429	rs62251337	G	A	-0.0691	0.0149	4.24e-06	13945	TRUE	21.3849
Barnesiella	5	54107036	rs77455852	G	T	-0.0891	0.0196	3.16e-06	13394	TRUE	20.7727
Barnesiella	6	148601905	rs11155559	C	T	0.0956	0.0213	8.92e-06	13383	TRUE	20.1529
Barnesiella	15	87145913	rs12909713	T	C	-0.0551	0.012	4.95e-06	14205	TRUE	21.048
Barnesiella	2	180020849	rs113258194	G	A	0.099	0.0214	7.31e-06	13945	TRUE	21.3738
Barnesiella	1	206216607	rs28479800	T	A	-0.0915	0.021	7.93e-06	12399	TRUE	18.9926
Barnesiella	8	105458416	rs76181748	T	C	-0.0779	0.0172	6.78e-06	14201	TRUE	20.5753
Barnesiella	4	102616869	rs72684847	C	T	-0.1144	0.0254	6.76e-06	12984	TRUE	20.2948
Barnesiella	8	25834694	rs28418786	G	C	-0.0791	0.0175	6.48e-06	13698	TRUE	20.4572
Adlercreutzia	4	171281359	rs7680684	T	C	-0.0834	0.0169	9.77e-07	8243	TRUE	24.3708
Adlercreutzia	1	201061818	rs2147798	G	C	0.0923	0.0192	1.4e-06	8243	TRUE	23.0788
Adlercreutzia	5	94059857	rs80078995	T	A	-0.1132	0.0233	1.57e-06	8243	TRUE	23.7044
Adlercreutzia	18	75009770	rs2717140	T	C	-0.1192	0.0251	2.05e-06	8243	TRUE	22.548
Adlercreutzia	6	123909083	rs9490822	T	C	-0.0735	0.0156	2.54e-06	8243	TRUE	22.2292
Adlercreutzia	5	31991834	rs12522517	T	A	-0.1049	0.0235	4.41e-06	8187	TRUE	19.9717
Adlercreutzia	7	48844151	rs13231526	A	C	0.1432	0.0312	4.81e-06	8051	TRUE	21.1234
Adlercreutzia	1	69444163	rs6664405	C	T	-0.0953	0.0211	5.23e-06	8051	TRUE	20.4513
Adlercreutzia	10	135204950	rs1046175	G	C	0.1128	0.0256	6.36e-06	8051	TRUE	19.4015
Adlercreutzia	17	48864179	rs9915817	C	T	0.0749	0.0168	8.22e-06	8243	TRUE	19.8104
Adlercreutzia	3	105355971	rs55719207	A	G	-0.0699	0.0158	9.61e-06	8243	TRUE	19.5769
Adlercreutzia	11	98386085	rs11604400	T	C	-0.1025	0.0235	9.74e-06	8107	TRUE	19.0604
RuminococcaceaeUCG010	15	36607072	rs35506912	C	G	-0.0694	0.0148	3.21e-06	12793	TRUE	21.9943
RuminococcaceaeUCG010	9	135968557	rs682403	G	A	-0.0588	0.0125	2.37e-06	12864	TRUE	22.2566
RuminococcaceaeUCG010	7	16349864	rs6958419	T	C	-0.0586	0.0125	2.84e-06	12870	TRUE	21.9584
RuminococcaceaeUCG010	6	104728618	rs2820282	C	A	-0.0592	0.0126	2.85e-06	12865	TRUE	22.1269
RuminococcaceaeUCG010	16	5233941	rs12597105	A	G	0.0671	0.0144	4.87e-06	12415	TRUE	21.5791
RuminococcaceaeUCG010	11	130676996	rs7935775	T	A	-0.0631	0.0138	4.99e-06	12864	TRUE	20.9448
RuminococcaceaeUCG010	4	31057482	rs73218807	A	G	-0.1662	0.0368	6.43e-06	6714	TRUE	20.4065
RuminococcaceaeUCG010	4	40707798	rs7441445	T	C	-0.0569	0.0127	6.8e-06	12852	TRUE	20.267
Alloprevotella	8	69994816	rs12675596	T	G	0.1457	0.0291	9.64e-07	3008	TRUE	25.1136
Alloprevotella	4	189076705	rs58212166	G	A	-0.1615	0.0359	7.94e-06	3005	TRUE	20.2274
Alloprevotella	21	40993008	rs34619204	A	G	-0.156	0.0344	8.84e-06	3003	TRUE	20.528
Alloprevotella	3	79794395	rs17380632	T	A	0.1256	0.028	9.27e-06	3009	TRUE	20.0515
Alloprevotella	3	152805600	rs4680035	G	A	-0.1196	0.0259	4.99e-06	3007	TRUE	21.2503
Alloprevotella	1	234126516	rs4364940	G	A	0.1264	0.0282	8.58e-06	3008	TRUE	20.0669
Alloprevotella	21	36053643	rs2154444	G	T	0.1382	0.0309	8.37e-06	3009	TRUE	20.0182
Parabacteroides	9	2217340	rs60884758	T	C	-0.0703	0.0142	5.71e-07	17293	TRUE	24.4006
Parabacteroides	5	169360155	rs3860755	C	G	0.0559	0.0117	1.71e-06	17294	TRUE	22.9566
Parabacteroides	6	47368687	rs4236095	A	G	0.0762	0.0157	1.93e-06	16383	TRUE	23.5416
Parabacteroides	3	191572365	rs115602804	A	G	0.1031	0.0223	1.93e-06	16394	TRUE	21.4176
Parabacteroides	3	52354847	rs114567323	C	T	0.1865	0.0405	5.65e-06	5859	TRUE	21.1795
Parabacteroides	12	56396953	rs7298818	T	C	0.0889	0.0201	8.54e-06	16510	TRUE	19.5736
Parabacteroides	1	85585609	rs6657302	C	T	-0.1045	0.0226	9.76e-06	16552	TRUE	21.4794
Parabacteroides	6	165969505	rs11965579	C	G	0.1628	0.0382	8.87e-06	3890	TRUE	18.1811
Parabacteroides	16	7045276	rs17141986	C	G	0.05	0.0111	7.27e-06	16825	TRUE	20.1481
Parabacteroides	2	38037203	rs72893646	T	A	-0.0716	0.0157	8.83e-06	16508	TRUE	20.8629
Anaerofilum	12	117811409	rs816292	C	T	-0.113	0.022	2.64e-07	5017	TRUE	26.2877
Anaerofilum	2	191139151	rs79598899	T	C	0.1826	0.0357	3.75e-07	4709	TRUE	26.1159
Anaerofilum	1	247145690	rs4506496	A	G	0.1031	0.0213	1.49e-06	4935	TRUE	23.4552
Anaerofilum	3	129686434	rs712981	C	A	0.1008	0.0203	6.83e-07	5051	TRUE	24.6603
Anaerofilum	10	125294406	rs17105491	C	G	-0.1931	0.0411	1.57e-06	4856	TRUE	22.0557
Anaerofilum	11	1051715	rs10794359	C	T	-0.0954	0.0201	2.23e-06	4994	TRUE	22.5945
Anaerofilum	14	30991358	rs17096874	T	C	-0.1263	0.0269	2.86e-06	5051	TRUE	22.0708
Anaerofilum	17	6450532	rs356049	A	G	0.1326	0.029	6.56e-06	4994	TRUE	20.9365
Anaerofilum	2	3838940	rs1563175	C	A	0.0924	0.0202	5.54e-06	5051	TRUE	20.8838
Anaerofilum	2	76698142	rs17012738	G	T	0.0903	0.02	7.24e-06	5051	TRUE	20.3553
Anaerofilum	9	104339812	rs9299345	C	T	-0.1364	0.0302	8.04e-06	5051	TRUE	20.349
Anaerofilum	12	67167461	rs4244069	A	G	-0.1468	0.0327	9.81e-06	5030	TRUE	20.1969
Holdemania	11	18768068	rs1867876	C	T	0.0843	0.0162	2.74e-07	9109	TRUE	27.0093
Holdemania	6	105737322	rs9500080	T	C	0.0927	0.0179	4.09e-07	9106	TRUE	26.8402
Holdemania	20	3839754	rs6133067	C	T	0.0911	0.0179	5.17e-07	8863	TRUE	26.0196
Holdemania	12	39589195	rs150096134	A	T	0.1621	0.0332	2.38e-06	6906	TRUE	23.8378
Holdemania	14	102553414	rs41438744	G	C	-0.1249	0.027	2.44e-06	8839	TRUE	21.3686
Holdemania	5	77388406	rs77293403	G	A	0.1646	0.0342	1.77e-06	7585	TRUE	23.182
Holdemania	10	129908282	rs80149660	T	C	-0.233	0.0519	6.04e-06	3283	TRUE	20.1383
Holdemania	13	81685543	rs116500994	T	G	-0.1376	0.0293	2.34e-06	8432	TRUE	21.9809
Holdemania	17	76443497	rs55888180	G	C	0.1287	0.0283	5.89e-06	8464	TRUE	20.7023
Holdemania	5	106209093	rs4146507	T	C	0.0795	0.0177	7.23e-06	9108	TRUE	20.1672
Holdemania	15	93110222	rs111745969	G	A	0.1207	0.0266	3.71e-06	8233	TRUE	20.6158
Holdemania	8	123973840	rs113593397	G	A	-0.1289	0.0283	9.36e-06	8296	TRUE	20.8268
Holdemania	10	115332413	rs10885477	C	T	-0.1351	0.0302	8.6e-06	8690	TRUE	20.0372
Holdemania	13	70856516	rs9529719	C	T	0.074	0.016	5.97e-06	9107	TRUE	21.2809
Holdemania	3	60615680	rs967319	C	T	0.0789	0.0177	8.38e-06	9108	TRUE	19.9098
Holdemania	7	38292857	rs12701617	G	A	-0.0661	0.0149	9.52e-06	9106	TRUE	19.5453
Holdemania	7	63323145	rs73139538	A	G	-0.1486	0.0327	7.77e-06	8095	TRUE	20.5901
Holdemania	17	26789271	rs11080063	A	G	-0.0665	0.015	6.67e-06	9103	TRUE	19.7113
Ruminococcusgauvreauiigroup	10	29201860	rs2047242	G	A	-0.0676	0.0134	2.46e-07	13369	TRUE	25.552
Ruminococcusgauvreauiigroup	16	2767894	rs71386687	G	T	0.121	0.0239	2.91e-07	11340	TRUE	25.7333
Ruminococcusgauvreauiigroup	3	112372317	rs9870933	G	A	0.0622	0.0126	8.49e-07	13382	TRUE	24.3135
Ruminococcusgauvreauiigroup	12	61119266	rs1391597	T	C	0.059	0.0125	1.86e-06	13382	TRUE	22.345
Ruminococcusgauvreauiigroup	5	166419552	rs431418	G	A	-0.0947	0.021	5.54e-06	13289	TRUE	20.3213
Ruminococcusgauvreauiigroup	2	191954852	rs10931481	A	G	0.061	0.013	3.38e-06	13382	TRUE	21.8615
Ruminococcusgauvreauiigroup	15	85563483	rs289410	A	G	-0.0655	0.0139	2.27e-06	13380	TRUE	22.1678
Ruminococcusgauvreauiigroup	1	20552072	rs2105937	G	A	0.058	0.0128	5.1e-06	13364	TRUE	20.61
Ruminococcusgauvreauiigroup	8	137090850	rs2166943	C	A	0.0567	0.0123	5.28e-06	13377	TRUE	21.0773
Ruminococcusgauvreauiigroup	7	153487396	rs12539819	T	C	0.1107	0.0241	4.49e-06	11860	TRUE	21.1367
Ruminococcusgauvreauiigroup	1	161880482	rs12079579	G	A	0.0955	0.0213	5.04e-06	12986	TRUE	20.0339
Ruminococcusgauvreauiigroup	4	18824860	rs73802842	A	C	0.0737	0.017	7.48e-06	13382	TRUE	18.8593
Ruminococcusgauvreauiigroup	5	112627773	rs13188803	A	T	0.0709	0.0157	7.28e-06	12834	TRUE	20.4554
Phascolarctobacterium	12	53098742	rs75882962	C	T	0.0969	0.0191	3.19e-07	10710	TRUE	25.8352
Phascolarctobacterium	4	183252836	rs56157888	C	A	0.0955	0.0194	1.09e-06	10031	TRUE	24.2318
Phascolarctobacterium	3	168339417	rs56069061	A	G	-0.1113	0.0231	1.87e-06	11007	TRUE	23.2789
Phascolarctobacterium	3	186553389	rs74540770	A	G	-0.121	0.0259	3.6e-06	9403	TRUE	21.8951
Phascolarctobacterium	17	73584441	rs76124218	G	C	-0.1594	0.0345	2.67e-06	7314	TRUE	21.3946
Phascolarctobacterium	1	203102563	rs6427992	C	G	-0.0652	0.0138	2.09e-06	11113	TRUE	22.5137
Phascolarctobacterium	2	174436533	rs12618201	G	A	0.0642	0.0138	3.38e-06	11113	TRUE	21.5565
Phascolarctobacterium	22	47841258	rs74847270	G	A	-0.1049	0.0231	5.73e-06	11098	TRUE	20.6179
Phascolarctobacterium	8	102434276	rs1264476	G	T	0.0767	0.0166	4.3e-06	11104	TRUE	21.3569
Phascolarctobacterium	14	21358155	rs28525131	A	G	-0.1187	0.0269	8.23e-06	10457	TRUE	19.4503
Phascolarctobacterium	13	71376322	rs7982713	A	G	0.0727	0.0163	9.72e-06	10710	TRUE	19.8395
Phascolarctobacterium	4	17051156	rs11929846	C	T	-0.0697	0.0158	8.88e-06	11114	TRUE	19.4791
RuminococcaceaeUCG004	3	54427795	rs6769553	G	A	0.085	0.0157	7.91e-08	9501	TRUE	29.1264
RuminococcaceaeUCG004	1	103732214	rs12125734	T	G	0.134	0.0257	2.09e-07	8938	TRUE	27.0865
RuminococcaceaeUCG004	3	169966722	rs511258	A	G	-0.0757	0.0162	4.52e-06	9500	TRUE	21.7352
RuminococcaceaeUCG004	7	24791998	rs2248146	C	T	0.0689	0.0154	8.2e-06	9502	TRUE	20.1348
RuminococcaceaeUCG004	9	7317307	rs10976229	G	T	0.096	0.0215	7.04e-06	9116	TRUE	20.0103
RuminococcaceaeUCG004	2	239846337	rs7569771	G	A	-0.0759	0.017	8.12e-06	9502	TRUE	19.8689
RuminococcaceaeUCG004	8	139253064	rs872501	A	G	0.1161	0.0259	5.81e-06	8473	TRUE	20.0313
RuminococcaceaeUCG004	1	18676399	rs550351	C	A	0.0786	0.018	9.43e-06	9498	TRUE	19.055
RuminococcaceaeUCG004	6	2119329	rs3800154	C	A	-0.0798	0.0178	6.12e-06	9406	TRUE	20.1782
RuminococcaceaeUCG004	6	132887921	rs11961899	A	G	-0.0708	0.0161	9.18e-06	9501	TRUE	19.2374
RuminococcaceaeUCG004	3	197683751	rs9818949	T	G	0.086	0.0189	5.39e-06	9116	TRUE	20.7735
RuminococcaceaeUCG004	11	15771251	rs7123615	G	C	-0.0786	0.018	7.09e-06	9502	TRUE	19.1623
Coprococcus1	20	4319420	rs4277593	A	G	-0.0586	0.011	1.14e-07	16651	TRUE	28.3904
Coprococcus1	4	174468316	rs56405618	G	A	-0.0896	0.0187	1.57e-06	16379	TRUE	23.0946
Coprococcus1	1	95424321	rs74101919	C	T	-0.0719	0.0145	1.03e-06	16732	TRUE	24.7059
Coprococcus1	1	30400301	rs1010560	A	C	0.058	0.0123	1.96e-06	16723	TRUE	22.3544
Coprococcus1	11	134622282	rs73031725	C	T	0.1676	0.0355	1.98e-06	7206	TRUE	22.2586
Coprococcus1	2	22079770	rs1519491	C	T	0.0499	0.0114	8.95e-06	16733	TRUE	19.3246
Coprococcus1	6	72529277	rs1576241	G	A	-0.051	0.011	3.33e-06	16729	TRUE	21.7082
Coprococcus1	3	165693143	rs73167075	C	T	0.0573	0.0128	8.57e-06	16733	TRUE	20.1836
Coprococcus1	11	124554061	rs12794898	T	G	0.0903	0.0197	4.92e-06	15186	TRUE	20.9795
Coprococcus1	10	15913820	rs946513	T	C	0.2059	0.046	8.62e-06	4310	TRUE	20.0336
Coprococcus1	6	150288094	rs1762123	T	C	-0.0892	0.0199	8.01e-06	16724	TRUE	20.1612
Coprococcus1	7	132556835	rs7784490	G	C	-0.0519	0.0113	4.55e-06	16733	TRUE	21.0072
Coprococcus1	14	29898456	rs12886051	C	G	-0.0522	0.0118	8.01e-06	16633	TRUE	19.5363
Coprococcus1	19	2600717	rs2907920	G	A	0.0561	0.0127	7.65e-06	16040	TRUE	19.5791
Clostridiuminnocuumgroup	5	71186626	rs6890185	C	T	0.1134	0.0233	1.12e-06	4166	TRUE	23.6692
Clostridiuminnocuumgroup	18	6348227	rs61267978	C	T	0.1471	0.0321	5.59e-06	4165	TRUE	21.0103
Clostridiuminnocuumgroup	3	103025517	rs1948423	A	T	-0.1089	0.0234	3.49e-06	4165	TRUE	21.5959
Clostridiuminnocuumgroup	1	8419420	rs6577484	A	G	0.1604	0.0361	8.41e-06	3858	TRUE	19.7639
Clostridiuminnocuumgroup	5	113126539	rs10074000	C	T	-0.1026	0.0228	7e-06	4048	TRUE	20.3567
Clostridiuminnocuumgroup	18	69274308	rs1942371	A	G	-0.1579	0.0342	4.06e-06	3971	TRUE	21.3428
Clostridiuminnocuumgroup	5	9368158	rs40656	T	C	0.1427	0.0311	8.62e-06	4048	TRUE	21.0403
Clostridiuminnocuumgroup	6	143718234	rs71564433	A	T	-0.1267	0.0275	7.8e-06	4164	TRUE	21.2955
Clostridiuminnocuumgroup	15	59704208	rs77845139	G	A	-0.115	0.0257	8.41e-06	4048	TRUE	19.9916
Clostridiuminnocuumgroup	12	30268485	rs10506058	G	A	0.0997	0.0222	8.92e-06	4163	TRUE	20.1844
Clostridiuminnocuumgroup	5	95717619	rs4869133	A	G	-0.1806	0.041	7.24e-06	3735	TRUE	19.4478
Senegalimassilia	9	34332382	rs11787826	A	C	0.0813	0.0171	2.63e-06	6923	TRUE	22.5785
Senegalimassilia	17	74949284	rs72887800	A	T	-0.0822	0.0176	2.42e-06	6923	TRUE	21.9071
Senegalimassilia	17	48379615	rs7225245	A	G	0.0792	0.017	4.18e-06	6923	TRUE	21.5828
Senegalimassilia	13	19489214	rs57512504	A	T	0.0819	0.0172	2.03e-06	6923	TRUE	22.637
Senegalimassilia	5	127861692	rs10036909	T	C	0.1855	0.0401	8.05e-06	4996	TRUE	21.4165
Senegalimassilia	2	220831701	rs13383270	C	G	0.0775	0.0171	6.04e-06	6923	TRUE	20.5619
Senegalimassilia	2	206654123	rs1990708	C	A	-0.1096	0.0248	8.91e-06	6923	TRUE	19.5715
Senegalimassilia	14	34431996	rs2017373	T	C	0.0782	0.0177	9.5e-06	6923	TRUE	19.5675
Ruminiclostridium9	3	157841287	rs57665991	G	C	-0.0642	0.0123	2.07e-07	16725	TRUE	27.0523
Ruminiclostridium9	1	247710285	rs12040548	T	G	0.057	0.0122	3.15e-06	16721	TRUE	21.733
Ruminiclostridium9	7	47013498	rs115044523	A	G	-0.098	0.0203	2.37e-06	16107	TRUE	23.3951
Ruminiclostridium9	11	68886460	rs12419854	A	T	-0.0728	0.0156	3.18e-06	16027	TRUE	21.89
Ruminiclostridium9	20	2210530	rs6082461	C	A	0.0586	0.0131	4.87e-06	16650	TRUE	20.0381
Ruminiclostridium9	9	74214419	rs113048721	G	C	0.0601	0.0133	4.1e-06	16719	TRUE	20.4823
Ruminiclostridium9	19	34371198	rs918449	G	A	-0.0951	0.0197	2.56e-06	16725	TRUE	23.2576
Ruminiclostridium9	6	128568828	rs73592673	T	A	-0.0816	0.017	2.14e-06	15493	TRUE	23.1886
Ruminiclostridium9	7	155701010	rs79082720	G	C	0.0929	0.0205	6.47e-06	16094	TRUE	20.5434
Ruminiclostridium9	8	14697544	rs74303178	C	T	0.0533	0.0119	7.92e-06	16706	TRUE	19.9501
Ruminiclostridium9	2	204706865	rs13033315	A	T	0.0511	0.0111	5.68e-06	16724	TRUE	21.0506
Ruminiclostridium9	3	29179983	rs9809789	T	C	-0.0717	0.016	8.72e-06	16025	TRUE	20.1894
Ruminiclostridium9	13	90441578	rs9522712	C	T	0.07	0.0155	4.66e-06	16725	TRUE	20.3956
Ruminiclostridium9	6	67655320	rs78191726	C	T	0.0945	0.021	7.58e-06	16039	TRUE	20.2103
Ruminiclostridium9	12	10702414	rs7137760	T	C	0.0508	0.0112	7.07e-06	16722	TRUE	20.5035
Bilophila	6	20505628	rs116261629	C	G	0.1281	0.0261	8.62e-07	11276	TRUE	24.0275
Bilophila	9	4940871	rs1571225	T	C	0.0827	0.0171	1.12e-06	12854	TRUE	23.4834
Bilophila	20	61980991	rs3827020	T	C	0.0766	0.0161	1.79e-06	12628	TRUE	22.7657
Bilophila	1	103299921	rs1241171	A	G	-0.0693	0.015	4.24e-06	12856	TRUE	21.281
Bilophila	7	138583840	rs7802841	A	C	0.067	0.0138	1.77e-06	12856	TRUE	23.6812
Bilophila	14	67640571	rs8013541	T	A	-0.0572	0.0126	5.48e-06	12856	TRUE	20.7155
Bilophila	3	194419531	rs6793291	A	C	0.1127	0.0242	3.11e-06	11051	TRUE	21.765
Bilophila	7	123174986	rs1917709	T	A	0.1185	0.0267	7.37e-06	10886	TRUE	19.639
Bilophila	15	50011554	rs542415	C	T	-0.0614	0.0133	4.71e-06	12777	TRUE	21.1474
Bilophila	8	109990939	rs72676854	C	T	0.1232	0.0269	5.62e-06	11616	TRUE	21.0067
Bilophila	18	3765773	rs4798126	A	G	0.0733	0.0168	7.15e-06	12777	TRUE	19.0327
Bilophila	12	100786847	rs1969927	A	G	0.0565	0.0127	9.07e-06	12777	TRUE	19.7835
Bilophila	8	90878338	rs60178956	A	G	-0.0625	0.0141	8.06e-06	12777	TRUE	19.5023
Bilophila	7	47211732	rs2728491	T	G	-0.0627	0.0139	6.33e-06	12856	TRUE	20.2411
Bilophila	7	9510367	rs2713349	T	A	0.0617	0.014	8.63e-06	12853	TRUE	19.389
Bilophila	17	9121579	rs9899990	G	A	-0.1027	0.0234	9.07e-06	12088	TRUE	19.2833
Bilophila	13	102402685	rs11069458	C	T	-0.0681	0.0155	7.72e-06	12856	TRUE	19.2928
Eubacteriumfissicatenagroup	2	71145246	rs3771393	T	C	0.1308	0.0267	7.38e-07	3792	TRUE	24.0738
Eubacteriumfissicatenagroup	8	5433699	rs2733072	A	G	0.1096	0.0228	1.49e-06	3833	TRUE	23.0641
Eubacteriumfissicatenagroup	11	115165111	rs7104872	A	G	0.1386	0.0292	2.73e-06	3829	TRUE	22.5484
Eubacteriumfissicatenagroup	7	73043561	rs151257695	G	A	0.2095	0.0455	3.1e-06	3587	TRUE	21.2167
Eubacteriumfissicatenagroup	18	45753272	rs11876297	C	T	0.1315	0.0282	2.67e-06	3396	TRUE	21.779
Eubacteriumfissicatenagroup	6	39940437	rs6934739	G	A	0.1115	0.0253	9.75e-06	3831	TRUE	19.4425
Eubacteriumfissicatenagroup	14	89484373	rs10147907	G	T	0.1723	0.0396	8.27e-06	3833	TRUE	18.9222
Eubacteriumfissicatenagroup	3	39604954	rs1768152	C	T	0.1395	0.0316	8.7e-06	3590	TRUE	19.4622
Eubacteriumfissicatenagroup	10	96758467	rs11818408	A	G	0.1059	0.0237	8.2e-06	3590	TRUE	19.9283
Prevotella9	19	639161	rs111509883	C	T	0.1711	0.0348	1.24e-06	6960	TRUE	24.2346
Prevotella9	8	19115604	rs2683313	G	A	-0.0725	0.0152	1.69e-06	10260	TRUE	22.843
Prevotella9	22	44236460	rs117271932	G	A	0.2081	0.044	2.82e-06	4878	TRUE	22.3263
Prevotella9	9	109009495	rs10512344	G	C	0.2474	0.0544	3.19e-06	3063	TRUE	20.6713
Prevotella9	1	118852817	rs9428102	G	A	-0.0779	0.0176	4.62e-06	10264	TRUE	19.5677
Prevotella9	20	21470713	rs746764	C	T	-0.0916	0.0193	2.04e-06	9385	TRUE	22.4573
Prevotella9	15	38513730	rs16966465	C	G	0.0743	0.0165	9.33e-06	10261	TRUE	20.225
Prevotella9	10	12497581	rs2104588	C	T	0.1056	0.0238	8.13e-06	9268	TRUE	19.7159
Prevotella9	10	122819400	rs11199734	T	A	0.077	0.0169	7e-06	10263	TRUE	20.6572
Prevotella9	18	19993452	rs7232121	C	G	0.0671	0.0144	3.76e-06	9790	TRUE	21.6628
Prevotella9	2	11232685	rs11685699	T	C	-0.1414	0.0296	2.03e-06	8342	TRUE	22.858
Prevotella9	22	26152738	rs9613013	A	G	0.0918	0.0203	6.1e-06	9790	TRUE	20.493
Prevotella9	1	14161251	rs2495052	G	A	0.0839	0.0189	8.97e-06	9790	TRUE	19.8049
Prevotella9	2	91954502	rs72815774	C	T	-0.1762	0.0393	8.78e-06	5728	TRUE	20.0913
Prevotella9	17	59421778	rs4968431	T	G	0.064	0.0144	8.58e-06	10271	TRUE	19.7156
Prevotella9	12	1794470	rs7976209	C	T	-0.0871	0.0198	7.28e-06	10263	TRUE	19.3513
Prevotella9	4	161115744	rs12648235	C	T	0.0786	0.0178	7.39e-06	10271	TRUE	19.5651
Prevotella9	5	63736025	rs1304512	A	G	0.0762	0.0166	5.29e-06	9790	TRUE	21.0782
Prevotella9	18	71992502	rs7237249	T	C	-0.0824	0.0182	8.93e-06	10271	TRUE	20.4579
Eisenbergiella	8	50822676	rs3812426	A	G	0.1064	0.0224	2.72e-06	5583	TRUE	22.5505
Eisenbergiella	15	53375201	rs1508033	C	A	0.0915	0.0196	3.23e-06	5580	TRUE	21.8632
Eisenbergiella	11	124764527	rs12278566	A	T	-0.1211	0.0252	1.65e-06	5582	TRUE	23.1427
Eisenbergiella	15	36178565	rs2683098	T	C	0.1073	0.0225	2.24e-06	5582	TRUE	22.72
Eisenbergiella	17	53367641	rs11079158	C	T	0.1006	0.0225	7.35e-06	5582	TRUE	19.9199
Eisenbergiella	8	55330814	rs13258851	G	A	0.137	0.0302	7.75e-06	5583	TRUE	20.5626
Eisenbergiella	2	19973210	rs12710729	A	C	0.0893	0.0199	9.84e-06	5583	TRUE	20.1404
Eisenbergiella	10	109417101	rs12257723	C	A	-0.0953	0.0212	8.85e-06	5582	TRUE	20.279
Eisenbergiella	21	21610254	rs4462860	A	G	0.0939	0.0201	4.16e-06	5460	TRUE	21.8049
Eisenbergiella	11	24001840	rs11027642	T	C	0.129	0.0285	4.92e-06	5583	TRUE	20.5118
Eisenbergiella	4	189060431	rs11938607	C	T	0.0978	0.0217	8.22e-06	5583	TRUE	20.3859
Eisenbergiella	3	111419486	rs1553971	G	T	0.121	0.0263	5.27e-06	5583	TRUE	21.1459
RuminococcaceaeUCG014	5	26110626	rs115777838	C	T	-0.1883	0.0387	4.62e-07	5674	TRUE	23.7306
RuminococcaceaeUCG014	2	57205854	rs72809222	C	T	0.0672	0.014	2.41e-06	13922	TRUE	23.078
RuminococcaceaeUCG014	3	101334609	rs12638134	G	T	0.0583	0.012	1.21e-06	14403	TRUE	23.702
RuminococcaceaeUCG014	9	14363769	rs56105232	A	G	0.1393	0.0299	2.91e-06	9190	TRUE	21.6783
RuminococcaceaeUCG014	2	134854659	rs995642	T	C	0.06	0.0126	1.9e-06	14402	TRUE	22.5625
RuminococcaceaeUCG014	5	36435597	rs10941294	T	C	-0.1221	0.026	2.4e-06	12615	TRUE	22.0356
RuminococcaceaeUCG014	18	4084336	rs79640386	A	T	-0.1109	0.0248	8.74e-06	13692	TRUE	19.9678
RuminococcaceaeUCG014	2	119467367	rs439810	C	G	-0.0577	0.0127	7.04e-06	14403	TRUE	20.7567
RuminococcaceaeUCG014	1	237422989	rs10495392	T	C	-0.0825	0.0187	9.96e-06	13902	TRUE	19.4166
RuminococcaceaeUCG014	7	109564034	rs62478832	A	T	-0.0581	0.0129	6.04e-06	14331	TRUE	20.2956
RuminococcaceaeUCG014	11	126024042	rs61898819	T	A	0.0608	0.0139	9.92e-06	14325	TRUE	19.1903
RuminococcaceaeUCG014	10	119928413	rs853612	G	A	-0.0528	0.0119	9.75e-06	14403	TRUE	19.585
RuminococcaceaeUCG014	3	123829361	rs73186226	A	G	-0.0994	0.0217	6.72e-06	13760	TRUE	21.0112
RuminococcaceaeUCG014	8	3636548	rs34402072	T	C	-0.0688	0.0156	9.8e-06	13863	TRUE	19.431
RuminococcaceaeUCG014	1	15322582	rs74060145	G	C	-0.1158	0.0254	8.71e-06	13011	TRUE	20.7406
RuminococcaceaeUCG014	16	87759750	rs77627087	G	C	0.0676	0.015	7.43e-06	14390	TRUE	20.2593
RuminococcaceaeUCG014	19	49175964	rs17296933	G	C	-0.083	0.0185	7.34e-06	13177	TRUE	20.0939
RuminococcaceaeUCG014	11	131659000	rs10791168	G	A	-0.0665	0.015	9.76e-06	14403	TRUE	19.6142
Lachnospira	5	176802250	rs13157098	G	A	-0.0768	0.0155	5.99e-07	15947	TRUE	24.4556
Lachnospira	11	25962890	rs4923324	A	G	-0.0617	0.0133	2.44e-06	16490	TRUE	21.4189
Lachnospira	2	57701660	rs56791201	C	T	0.0518	0.0111	2.93e-06	16486	TRUE	21.9167
Lachnospira	6	6893668	rs2326833	G	C	-0.0785	0.0171	4.6e-06	15632	TRUE	21.0491
Lachnospira	3	186445436	rs4686798	C	T	0.0532	0.0114	2.74e-06	16497	TRUE	21.8603
Lachnospira	4	111995627	rs159484	A	G	0.0795	0.0177	6.68e-06	16487	TRUE	20.1573
Lachnospira	12	91006514	rs2520509	G	A	0.0519	0.0116	7.42e-06	16500	TRUE	20.099
Peptococcus	3	17793504	rs75754569	G	C	0.1814	0.0319	1.1e-08	5481	TRUE	32.2619
Peptococcus	13	91182556	rs77681628	T	C	0.2003	0.0387	2.69e-07	4842	TRUE	26.7446
Peptococcus	4	35358594	rs10031059	C	T	-0.1212	0.0226	1.24e-07	5526	TRUE	28.7838
Peptococcus	6	99020289	rs6918730	A	G	0.1353	0.029	1.15e-06	5656	TRUE	21.8092
Peptococcus	14	57985112	rs413827	A	G	0.1102	0.0238	3.3e-06	5482	TRUE	21.5369
Peptococcus	2	33691809	rs2054133	A	G	0.0895	0.0188	2.14e-06	5657	TRUE	22.6058
Peptococcus	10	78716030	rs11001941	A	G	-0.1956	0.0392	1.33e-06	5607	TRUE	24.8734
Peptococcus	9	104595848	rs7033353	G	T	0.0902	0.019	2.22e-06	5657	TRUE	22.5254
Peptococcus	22	50973113	rs5770862	C	T	0.162	0.0357	3.22e-06	5431	TRUE	20.6179
Peptococcus	15	75073172	rs34282744	C	G	0.1918	0.04	1.84e-06	5257	TRUE	23.0107
Peptococcus	11	968356	rs72850165	C	T	-0.1343	0.03	5.74e-06	5627	TRUE	19.9853
Peptococcus	11	4019788	rs11030569	T	A	-0.174	0.0374	3.13e-06	5329	TRUE	21.6345
Peptococcus	6	162239191	rs7766680	C	G	0.0977	0.0214	3.51e-06	5655	TRUE	20.8057
Peptococcus	1	75971700	rs74592222	A	G	0.138	0.0303	8.55e-06	5329	TRUE	20.7349
Peptococcus	20	43118017	rs36121075	G	A	-0.1407	0.0306	6.99e-06	5301	TRUE	21.0944
Peptococcus	1	216223782	rs12069354	T	C	0.1676	0.038	9.28e-06	5352	TRUE	19.5109
Ruminococcus1	11	45688595	rs10769159	C	G	-0.064	0.011	5.29e-09	16603	TRUE	33.8441
Ruminococcus1	11	114023573	rs7117576	G	A	0.083	0.0171	6.48e-07	16606	TRUE	23.5612
Ruminococcus1	17	71256018	rs17781867	T	C	0.0999	0.0212	1.96e-06	14349	TRUE	22.2746
Ruminococcus1	2	10533921	rs7583465	T	C	0.0528	0.0113	2.56e-06	16588	TRUE	21.9521
Ruminococcus1	2	65925212	rs78613526	A	G	0.1675	0.0368	5.11e-06	7266	TRUE	20.7572
Ruminococcus1	5	15944587	rs78572139	A	G	0.125	0.0279	5.23e-06	11667	TRUE	20.026
Ruminococcus1	1	12778598	rs3000856	A	T	-0.071	0.0163	9.28e-06	16126	TRUE	19.0277
Ruminococcus1	15	55439182	rs6493760	T	C	0.0535	0.0116	3.38e-06	16126	TRUE	21.3345
Ruminococcus1	8	144596903	rs11783695	T	G	-0.0734	0.0161	4.73e-06	16606	TRUE	20.6886
Ruminococcus1	10	65870347	rs10995816	G	C	-0.0762	0.0175	8.38e-06	16597	TRUE	19.0275
Ruminococcus1	2	181882879	rs10167839	G	A	0.052	0.0116	8.09e-06	16605	TRUE	19.9516
Ruminococcus1	1	241789757	rs3819978	T	C	-0.115	0.026	8.74e-06	12769	TRUE	19.5566
Ruminococcus1	2	119481372	rs4849717	A	T	0.1328	0.03	8.83e-06	10484	TRUE	19.6087
Ruminococcus1	20	13258628	rs6105066	C	T	-0.0607	0.0134	5.06e-06	16049	TRUE	20.4467
Slackia	17	74267010	rs8901	T	C	0.0935	0.0187	6.07e-07	6063	TRUE	25.0283
Slackia	7	13523683	rs4492265	G	A	-0.0906	0.0192	2.41e-06	6063	TRUE	22.3341
Slackia	8	96946291	rs16894137	T	C	-0.1228	0.0263	2.71e-06	6063	TRUE	21.7909
Slackia	7	78282725	rs112764253	A	T	0.1947	0.0412	3.4e-06	5634	TRUE	22.3793
Slackia	15	34041896	rs12440440	G	A	0.0902	0.0191	2.63e-06	6063	TRUE	22.3967
Slackia	7	99451715	rs35156985	C	T	-0.1557	0.0348	8.06e-06	5965	TRUE	20.0105
Slackia	19	4555786	rs10409783	G	A	0.0951	0.0211	7.7e-06	5941	TRUE	20.2607
Slackia	16	7460475	rs13339230	G	C	0.1471	0.0331	7.42e-06	6063	TRUE	19.7816
Slackia	4	57167507	rs58767323	C	G	-0.1028	0.0227	4.6e-06	6063	TRUE	20.5079
Oscillospira	6	18093691	rs12206468	A	G	-0.133	0.027	1.04e-06	9554	TRUE	24.3185
Oscillospira	3	172373615	rs73038677	A	T	-0.0832	0.0169	1.09e-06	10195	TRUE	24.3388
Oscillospira	14	28151415	rs1954532	C	T	-0.0826	0.0175	2.27e-06	9841	TRUE	22.2277
Oscillospira	4	89483300	rs28889936	C	A	0.1141	0.0253	3.37e-06	9758	TRUE	20.3475
Oscillospira	1	76803093	rs751183	C	T	-0.0774	0.0172	6.85e-06	9841	TRUE	20.2162
Oscillospira	17	14881860	rs8076323	G	A	0.0715	0.0157	5.61e-06	10193	TRUE	20.8855
Oscillospira	6	56160483	rs72866977	C	A	-0.1306	0.0282	5.63e-06	9098	TRUE	21.4875
Oscillospira	6	170474630	rs62422654	T	C	0.0898	0.0198	6.47e-06	9769	TRUE	20.572
Oscillospira	16	89792856	rs12925026	C	T	0.1356	0.0307	9.31e-06	8200	TRUE	19.5345
Alistipes	7	135778919	rs67281112	C	G	0.0635	0.0138	3.92e-06	17090	TRUE	21.1923
Alistipes	1	19790706	rs67705352	G	T	-0.0532	0.0111	1.65e-06	17567	TRUE	23.0622
Alistipes	7	62443498	rs11769002	A	G	-0.0529	0.0109	1.45e-06	17571	TRUE	23.3683
Alistipes	11	17511427	rs7129639	A	C	-0.0525	0.011	1.78e-06	17571	TRUE	22.9484
Alistipes	9	14080129	rs1689282	C	A	-0.052	0.0114	5.28e-06	17090	TRUE	20.8325
Alistipes	5	177755179	rs11958296	G	A	-0.0981	0.0218	9.3e-06	16214	TRUE	20.2087
Alistipes	21	40580258	rs8130320	G	A	-0.049	0.0107	4.84e-06	17571	TRUE	20.9064
Alistipes	11	130887552	rs2875322	C	T	-0.0581	0.0131	8.78e-06	17459	TRUE	19.5373
Alistipes	10	127787142	rs2290844	T	C	0.0814	0.0192	9.1e-06	17571	TRUE	18.0418
Alistipes	8	144428720	rs2450745	C	A	-0.0805	0.0185	7.12e-06	17571	TRUE	19.0068
Alistipes	9	112120264	rs62576416	C	T	0.0493	0.011	7.5e-06	17564	TRUE	20.1557
Alistipes	13	38057357	rs1107244	A	G	0.0759	0.0171	3.59e-06	17571	TRUE	19.6363
Alistipes	17	52776479	rs34417064	G	A	-0.0482	0.0107	7.01e-06	17570	TRUE	20.3437
Alistipes	2	178000949	rs12990744	T	C	-0.0777	0.0173	8.21e-06	16694	TRUE	20.1556
Alistipes	20	41191335	rs4810359	G	A	-0.0652	0.0146	7.5e-06	17380	TRUE	19.9267
Ruminococcustorquesgroup	19	49218060	rs35866622	C	T	-0.0612	0.0109	2.21e-08	17240	TRUE	31.2848
Ruminococcustorquesgroup	12	56494998	rs773123	A	T	0.0824	0.0174	1.59e-06	17011	TRUE	22.4622
Ruminococcustorquesgroup	10	4639762	rs10904297	G	A	-0.1678	0.039	2.69e-06	3143	TRUE	18.5309
Ruminococcustorquesgroup	17	14532347	rs8080469	A	G	0.0491	0.0107	3.5e-06	17798	TRUE	21.0193
Ruminococcustorquesgroup	8	76769843	rs77034621	G	T	-0.1516	0.0336	6.07e-06	8567	TRUE	20.3594
Ruminococcustorquesgroup	7	54781314	rs73130967	T	A	0.077	0.0168	3.71e-06	17011	TRUE	20.9614
Ruminococcustorquesgroup	15	25326425	rs1972694	A	T	-0.0614	0.0137	8.93e-06	17353	TRUE	19.9986
Ruminococcustorquesgroup	14	26130404	rs12434631	G	A	0.0747	0.0153	2.77e-06	17353	TRUE	23.7111
Ruminococcustorquesgroup	11	132663147	rs4073731	C	T	0.0652	0.0142	4.05e-06	17793	TRUE	21.0134
Ruminococcustorquesgroup	5	56952803	rs13154778	A	T	0.0563	0.013	7.16e-06	17795	TRUE	18.917
Ruminococcustorquesgroup	6	67262102	rs1475330	C	T	0.0523	0.0118	8.13e-06	17353	TRUE	19.6147
Ruminococcustorquesgroup	9	27225258	rs10967781	A	C	0.0508	0.0113	8.37e-06	17791	TRUE	20.0949
Ruminococcustorquesgroup	22	21358653	rs8141465	G	A	0.0481	0.0107	9.65e-06	17791	TRUE	20.0235
Dorea	8	127905865	rs13279148	A	G	0.0715	0.0151	2.25e-06	17605	TRUE	22.477
Dorea	8	15768657	rs62503162	G	A	-0.0974	0.0194	7.47e-07	16210	TRUE	25.1131
Dorea	6	116078810	rs12216169	A	T	0.0882	0.0194	5.33e-06	16086	TRUE	20.7243
Dorea	6	25078050	rs73729431	T	C	-0.1375	0.03	3.17e-06	9596	TRUE	20.9941
Dorea	17	70733523	rs4793307	T	C	0.0574	0.0122	4.01e-06	17600	TRUE	21.9787
Dorea	16	81803497	rs11150408	G	T	0.0488	0.0109	7.06e-06	17215	TRUE	20.0417
Dorea	3	6826520	rs345219	G	T	-0.0497	0.0113	8.8e-06	17215	TRUE	19.5038
Dorea	9	106815466	rs62583469	A	T	-0.0634	0.0142	5.78e-06	16819	TRUE	19.8793
Dorea	6	74605806	rs3005511	G	A	0.0516	0.0113	5.29e-06	17610	TRUE	20.9166
Dorea	4	60992340	rs1899291	T	C	0.0697	0.015	4.57e-06	17609	TRUE	21.5232
Dorea	11	8729057	rs3752849	A	G	0.1638	0.0366	7.68e-06	5322	TRUE	20.0318
Dorea	7	154978183	rs12537781	C	T	-0.0555	0.0125	9.15e-06	17608	TRUE	19.6746
RuminococcaceaeUCG009	14	39306809	rs8009993	C	G	-0.1359	0.0245	4.42e-08	7389	TRUE	30.821
RuminococcaceaeUCG009	17	32786955	rs1550196	A	G	0.1308	0.0262	1.13e-06	7389	TRUE	24.8488
RuminococcaceaeUCG009	6	78106701	rs4708333	G	T	-0.084	0.0175	1.56e-06	7511	TRUE	23.1223
RuminococcaceaeUCG009	1	39983022	rs61779334	C	G	-0.1381	0.0292	1.94e-06	6865	TRUE	22.3687
RuminococcaceaeUCG009	1	202299085	rs4079028	T	C	0.0916	0.0199	3.28e-06	7480	TRUE	21.0939
RuminococcaceaeUCG009	12	12970792	rs2058609	G	A	0.0816	0.0175	3.12e-06	7510	TRUE	21.8369
RuminococcaceaeUCG009	4	7426937	rs12508214	T	C	-0.0775	0.0169	4.75e-06	7511	TRUE	21.0262
RuminococcaceaeUCG009	13	106650093	rs9558661	C	T	-0.0898	0.0201	7.01e-06	7480	TRUE	20.0041
RuminococcaceaeUCG009	16	1979831	rs758191	G	T	0.177	0.0375	9.01e-06	5829	TRUE	22.2699
RuminococcaceaeUCG009	2	75512668	rs2192926	G	A	-0.089	0.0193	4.88e-06	7511	TRUE	21.2904
RuminococcaceaeUCG009	6	51803869	rs113006825	C	T	-0.0929	0.0208	7.98e-06	7165	TRUE	19.937
RuminococcaceaeUCG009	2	66396776	rs138460696	G	A	0.1393	0.0316	9.81e-06	6865	TRUE	19.4506
RuminococcaceaeUCG009	7	32001710	rs6952765	A	G	0.0732	0.0167	8.13e-06	7511	TRUE	19.2694
RuminococcaceaeUCG009	19	52399401	rs78410648	G	A	0.121	0.0277	9.67e-06	7510	TRUE	19.0344
RuminococcaceaeUCG003	7	51541468	rs73341549	C	T	-0.1699	0.0319	1.51e-07	6744	TRUE	28.3935
RuminococcaceaeUCG003	2	205238716	rs6759615	G	A	0.1025	0.02	7.86e-07	14410	TRUE	26.2238
RuminococcaceaeUCG003	19	49209851	rs646327	A	G	0.0587	0.0118	7.83e-07	14406	TRUE	24.5667
RuminococcaceaeUCG003	12	75496463	rs11613919	T	G	0.0728	0.0156	1.63e-06	14309	TRUE	21.8334
RuminococcaceaeUCG003	9	134416970	rs11243416	C	T	-0.0926	0.0191	1.67e-06	14004	TRUE	23.4372
RuminococcaceaeUCG003	15	35071718	rs16959793	C	A	-0.0625	0.0131	2.22e-06	14412	TRUE	22.6924
RuminococcaceaeUCG003	8	82026852	rs4452755	C	A	-0.0634	0.0135	3.29e-06	14406	TRUE	22.1725
RuminococcaceaeUCG003	2	37905976	rs10490280	T	C	-0.0672	0.0143	4.16e-06	14004	TRUE	21.9943
RuminococcaceaeUCG003	6	105781538	rs4532474	A	G	0.0769	0.017	4.82e-06	14412	TRUE	20.3667
RuminococcaceaeUCG003	18	46485154	rs4629039	A	T	0.0554	0.0123	6.54e-06	14404	TRUE	20.3804
RuminococcaceaeUCG003	7	97348436	rs2523124	C	T	-0.0547	0.0121	5.78e-06	14409	TRUE	20.4681
RuminococcaceaeUCG003	1	13794594	rs3013089	A	G	-0.0551	0.012	4.38e-06	14408	TRUE	20.9984
RuminococcaceaeUCG003	3	41982393	rs78720113	G	A	-0.1153	0.025	7.59e-06	13078	TRUE	21.3566
RuminococcaceaeUCG003	22	25292719	rs139730	C	G	-0.0578	0.0131	9.72e-06	14004	TRUE	19.5503
LachnospiraceaeND3007group	16	1100633	rs9932954	G	A	-0.0562	0.0116	1.25e-06	15222	TRUE	23.4674
LachnospiraceaeND3007group	4	7678735	rs13110238	G	C	-0.0637	0.0142	4.48e-06	15019	TRUE	20.1104
LachnospiraceaeND3007group	10	14137663	rs72776675	C	T	-0.0647	0.0148	8.72e-06	15302	TRUE	19.1228
LachnospiraceaeND3007group	3	172950553	rs2861203	A	G	0.0572	0.0127	7.37e-06	15305	TRUE	20.2181
Subdoligranulum	3	62327558	rs12638227	C	G	-0.0557	0.0109	2.48e-07	17165	TRUE	26.3562
Subdoligranulum	5	141857415	rs10065321	C	T	-0.0513	0.0108	2.1e-06	17589	TRUE	22.5035
Subdoligranulum	2	218215847	rs4347804	G	A	0.1661	0.0357	2.18e-06	4312	TRUE	21.5792
Subdoligranulum	5	4671383	rs6555306	C	T	-0.0741	0.0155	2.81e-06	17591	TRUE	22.705
Subdoligranulum	4	48990885	rs3761728	G	T	-0.0543	0.0119	3.87e-06	17570	TRUE	20.9033
Subdoligranulum	10	125472937	rs2114677	T	C	-0.1042	0.0231	2.72e-06	15566	TRUE	20.3685
Subdoligranulum	19	29644694	rs75158211	C	T	-0.0723	0.0159	7.52e-06	17165	TRUE	20.6156
Subdoligranulum	6	153694029	rs2171249	T	C	0.1067	0.0233	4.51e-06	14679	TRUE	20.9498
Subdoligranulum	14	86933898	rs35940633	A	G	-0.0511	0.011	4.22e-06	17582	TRUE	21.5769
Subdoligranulum	5	117799448	rs76528319	T	G	-0.1433	0.0311	7.41e-06	8468	TRUE	21.2709
Subdoligranulum	2	232408743	rs1667315	A	G	0.0485	0.0107	6.72e-06	17586	TRUE	20.3744
Subdoligranulum	3	183716408	rs76664262	A	T	0.0834	0.0185	4.87e-06	16712	TRUE	20.2487
Subdoligranulum	2	200288718	rs10497836	T	C	-0.0524	0.0119	8.38e-06	17579	TRUE	19.4934
Subdoligranulum	16	13684415	rs16962433	T	A	0.0856	0.0189	7.65e-06	15857	TRUE	20.4665
Holdemanella	6	163603171	rs761624	G	C	0.096	0.018	1.38e-07	7706	TRUE	28.5794
Holdemanella	6	4148609	rs607782	C	T	-0.0854	0.0173	7.19e-07	7456	TRUE	24.5177
Holdemanella	10	4494630	rs75764681	C	T	-0.2831	0.0599	1.94e-06	3003	TRUE	22.3376
Holdemanella	19	15020095	rs73011279	C	T	-0.0962	0.0199	1.36e-06	7456	TRUE	23.2744
Holdemanella	9	105004835	rs4541991	C	T	-0.0927	0.0194	2.1e-06	7657	TRUE	22.747
Holdemanella	7	14728950	rs1830029	G	C	-0.0954	0.0211	5.35e-06	7456	TRUE	20.46
Holdemanella	4	71000791	rs12513188	A	G	0.0904	0.0195	4.65e-06	7700	TRUE	21.4263
Holdemanella	10	125021315	rs12415649	C	G	0.0839	0.0191	7.88e-06	7662	TRUE	19.4011
Holdemanella	1	65153340	rs1926302	A	G	-0.108	0.0231	7.5e-06	7702	TRUE	21.7679
Holdemanella	13	50932063	rs17586763	C	T	-0.2273	0.051	7.72e-06	3817	TRUE	19.8504
Holdemanella	19	43851935	rs8113760	A	G	0.079	0.0173	4.62e-06	7456	TRUE	20.7559
Holdemanella	8	138623633	rs34187114	A	C	-0.1045	0.0226	5.13e-06	7704	TRUE	21.3807
Holdemanella	3	85392882	rs35228298	A	G	0.0935	0.0203	7.3e-06	7456	TRUE	21.2307
Holdemanella	19	7668225	rs62113381	C	T	-0.1054	0.0232	5.54e-06	7310	TRUE	20.6531
Oscillibacter	1	184942671	rs234108	G	A	0.075	0.0153	9.16e-07	8694	TRUE	24.1164
Oscillibacter	14	32270129	rs36095275	T	C	-0.0752	0.0157	1.4e-06	8694	TRUE	23.0054
Oscillibacter	14	21479605	rs11627628	C	T	0.144	0.029	1.01e-06	8486	TRUE	24.605
Oscillibacter	6	28580593	rs9393920	G	A	-0.0745	0.0151	9.92e-07	8930	TRUE	24.294
Oscillibacter	22	44834707	rs133832	C	A	-0.0796	0.0162	1.15e-06	8926	TRUE	23.9928
Oscillibacter	4	3656291	rs12649930	G	T	0.1216	0.026	4.09e-06	8794	TRUE	21.935
Oscillibacter	10	116469806	rs75453768	T	G	0.1221	0.0269	5.35e-06	8256	TRUE	20.6665
Oscillibacter	2	179457147	rs16866406	G	A	0.0989	0.0209	3.08e-06	8930	TRUE	22.4256
Oscillibacter	20	49507892	rs761240	G	T	-0.1766	0.0389	2.04e-06	5185	TRUE	20.6394
Oscillibacter	8	21598077	rs4506202	G	A	-0.0711	0.0152	3.21e-06	8694	TRUE	21.8251
Oscillibacter	11	79013843	rs61883564	G	A	-0.1014	0.0221	3.39e-06	8930	TRUE	21.0288
Oscillibacter	9	1798324	rs16934185	G	A	-0.1296	0.0282	4.38e-06	8492	TRUE	21.1748
Oscillibacter	11	25973451	rs12417956	G	C	0.0785	0.0174	6.03e-06	8928	TRUE	20.3585
Oscillibacter	6	36931994	rs6901560	G	C	0.0855	0.0187	6.21e-06	8525	TRUE	20.9221
Oscillibacter	20	18003390	rs62206502	A	C	-0.0681	0.0151	6.6e-06	8883	TRUE	20.271
Oscillibacter	12	82366390	rs137917150	A	T	-0.175	0.0388	4.62e-06	5733	TRUE	20.2998
Oscillibacter	8	11116314	rs11990279	C	T	-0.0825	0.018	4.94e-06	8528	TRUE	20.8972
Eubacteriumruminantiumgroup	5	121182996	rs2116427	G	A	0.0911	0.0182	4.67e-07	7739	TRUE	24.9833
Eubacteriumruminantiumgroup	22	25303055	rs139749	T	C	-0.0845	0.0172	8.59e-07	7314	TRUE	24.2195
Eubacteriumruminantiumgroup	10	129037453	rs72836424	T	C	-0.1398	0.0301	2.62e-06	7314	TRUE	21.6237
Eubacteriumruminantiumgroup	9	130980937	rs2229917	G	A	0.1535	0.0324	2.16e-06	7050	TRUE	22.4673
Eubacteriumruminantiumgroup	14	52219066	rs10131724	C	A	-0.1998	0.0415	2.39e-06	5071	TRUE	23.2338
Eubacteriumruminantiumgroup	5	33897589	rs16891896	A	G	-0.1748	0.0391	2.38e-06	4753	TRUE	20.0269
Eubacteriumruminantiumgroup	8	138626268	rs7000472	G	A	-0.0762	0.0165	4.07e-06	7739	TRUE	21.284
Eubacteriumruminantiumgroup	2	201610645	rs13025464	C	T	-0.0737	0.0164	6.97e-06	7738	TRUE	20.2523
Eubacteriumruminantiumgroup	2	71247578	rs2418654	T	C	-0.0749	0.0166	6.17e-06	7314	TRUE	20.3884
Eubacteriumruminantiumgroup	1	197978281	rs6676699	T	G	-0.0888	0.0196	6.38e-06	7708	TRUE	20.4388
Eubacteriumruminantiumgroup	12	63306003	rs73139629	C	A	-0.1151	0.0248	5.36e-06	7314	TRUE	21.555
Eubacteriumruminantiumgroup	22	48749548	rs112375806	A	T	0.1431	0.0294	5.82e-06	7123	TRUE	23.7438
Eubacteriumruminantiumgroup	9	2539358	rs606117	G	A	0.0833	0.0181	4.82e-06	7263	TRUE	21.2961
Eubacteriumruminantiumgroup	6	130030114	rs57340348	C	T	-0.0979	0.0212	4.93e-06	7314	TRUE	21.3106
Eubacteriumruminantiumgroup	1	3044181	rs2817174	T	C	-0.0734	0.0164	7.87e-06	7710	TRUE	20.1246
Eubacteriumruminantiumgroup	1	88523399	rs10923018	A	G	0.0726	0.0161	6.8e-06	7739	TRUE	20.3777
Eubacteriumruminantiumgroup	15	61289622	rs11637981	T	G	-0.0733	0.0161	5.44e-06	7718	TRUE	20.733
Eubacteriumruminantiumgroup	12	30360954	rs17519472	T	C	0.1078	0.0234	4.7e-06	7710	TRUE	21.2275
Eubacteriumruminantiumgroup	6	11953633	rs209813	A	G	-0.1035	0.0236	9.23e-06	7264	TRUE	19.1655
Clostridiumsensustricto1	6	165722832	rs550843	C	T	-0.0783	0.0169	2.05e-06	14102	TRUE	21.4263
Clostridiumsensustricto1	10	43270264	rs2795528	A	G	-0.1843	0.0392	2.72e-06	6366	TRUE	22.0849
Clostridiumsensustricto1	1	3041519	rs2817172	T	C	0.0581	0.0124	2.77e-06	13658	TRUE	21.8097
Clostridiumsensustricto1	5	84997131	rs115807074	G	A	-0.2274	0.0493	4.32e-06	4229	TRUE	21.305
Clostridiumsensustricto1	12	43485015	rs116847295	T	C	0.11	0.0246	4.58e-06	12910	TRUE	19.9974
Clostridiumsensustricto1	9	136710881	rs12341505	A	G	0.0811	0.018	4.82e-06	14118	TRUE	20.2586
Clostridiumsensustricto1	1	83252771	rs11586026	T	A	0.111	0.025	8.85e-06	13095	TRUE	19.6236
Clostridiumsensustricto1	1	155676492	rs11264403	A	G	-0.1391	0.0334	7.76e-06	7285	TRUE	17.2878
Clostridiumsensustricto1	3	111482845	rs12490337	G	C	-0.0617	0.0138	7.49e-06	14121	TRUE	20.104
