# Supplementary material for: Association between gut microbiota and anxiety disorders: a bidirectional two-sample mendelian randomization study
Source: BMC Psychiatry. 2024 May 27;24:398. doi: 10.1186/s12888-024-05824-x (PMC11131207; doi:10.1186/s12888-024-05824-x)
Supplement: Supplementary file 2 — Supplementary Material 2 [file 12888_2024_5824_MOESM2_ESM.xlsx]

## Sheet: Sheet1
Supplementary Table 2: Detailed information of instrumental variables used in MR analyses about gut bacterial taxa on anxiety disorders
Exposure	SNP	Effect_allele.outcome	Other_allele.outcome	Beta.outcome	Chr	Pos	SE.outcome	Pval.outcome	Proxy.outcome	Target_snp.outcome	Proxy_snp.outcome	Target_a1.outcome	Target_a2.outcome	Proxy_a1.outcome	Proxy_a2.outcome	MR_keep
Intestinimonas	rs1000888	C	G	0.00239629	13	23343542	0.00100276	0.017	NA	NA	NA	NA	NA	NA	NA	FALSE
Intestinimonas	rs10262702	T	C	0.00308026	7	66890843	0.00148368	0.0379997	NA	NA	NA	NA	NA	NA	NA	TRUE
Intestinimonas	rs11258178	A	G	0.00137501	10	13124513	0.00101163	0.17	NA	NA	NA	NA	NA	NA	NA	TRUE
Intestinimonas	rs12226153	A	G	0.00306052	11	94364293	0.00207682	0.14	NA	NA	NA	NA	NA	NA	NA	TRUE
Intestinimonas	rs12566247	T	A	0.00206241	1	43767569	0.00103495	0.0460002	NA	NA	NA	NA	NA	NA	NA	FALSE
Intestinimonas	rs17067892	C	T	0.00343356	8	3763540	0.0018926	0.0700003	NA	NA	NA	NA	NA	NA	NA	TRUE
Intestinimonas	rs1859797	G	A	1.79186e-05	7	22007303	0.000984247	0.99	NA	NA	NA	NA	NA	NA	NA	TRUE
Intestinimonas	rs2276760	A	G	-0.0010158	3	150620956	0.00118918	0.39	NA	NA	NA	NA	NA	NA	NA	TRUE
Intestinimonas	rs2731794	C	T	-0.00240479	5	17209391	0.00195193	0.22	NA	NA	NA	NA	NA	NA	NA	TRUE
Intestinimonas	rs2930225	G	T	5.64824e-05	16	85327902	0.00109997	0.96	NA	NA	NA	NA	NA	NA	NA	TRUE
Intestinimonas	rs4113676	A	C	-0.000978607	20	6218922	0.00229338	0.67	NA	NA	NA	NA	NA	NA	NA	TRUE
Intestinimonas	rs4784055	T	C	0.00210536	16	58818770	0.00243638	0.39	NA	NA	NA	NA	NA	NA	NA	TRUE
Intestinimonas	rs62240188	G	A	0.00250652	3	10611142	0.00181656	0.17	NA	NA	NA	NA	NA	NA	NA	TRUE
Intestinimonas	rs62427239	C	A	-0.000980776	6	155737906	0.00223274	0.66	NA	NA	NA	NA	NA	NA	NA	TRUE
Intestinimonas	rs6934519	C	T	0.00257983	6	67200802	0.001118	0.021	NA	NA	NA	NA	NA	NA	NA	TRUE
Intestinimonas	rs716604	A	G	0.00152493	2	6514088	0.00127197	0.23	NA	NA	NA	NA	NA	NA	NA	TRUE
Intestinimonas	rs7170984	T	C	-0.000760303	15	93819735	0.00107619	0.48	NA	NA	NA	NA	NA	NA	NA	TRUE
Intestinimonas	rs72982915	C	T	-0.00511156	2	140898088	0.00233514	0.0290001	NA	NA	NA	NA	NA	NA	NA	TRUE
Intestinimonas	rs9823439	T	C	-0.00133042	3	17187502	0.000987513	0.18	NA	NA	NA	NA	NA	NA	NA	TRUE
Intestinimonas	rs994794	G	C	-0.000875486	4	114608814	0.00225946	0.7	NA	NA	NA	NA	NA	NA	NA	FALSE
Prevotella9	rs10512344	C	G	0.00214081	9	109009495	0.00244079	0.38	NA	NA	NA	NA	NA	NA	NA	FALSE
Prevotella9	rs111509883	T	C	0.000632406	19	639161	0.00197871	0.75	NA	NA	NA	NA	NA	NA	NA	TRUE
Prevotella9	rs11199734	A	T	0.000264004	10	122819400	0.00120079	0.83	NA	NA	NA	NA	NA	NA	NA	FALSE
Prevotella9	rs11685699	C	T	0.0013735	2	11232685	0.00182204	0.450001	NA	NA	NA	NA	NA	NA	NA	TRUE
Prevotella9	rs117271932	A	G	-0.00342368	22	44236460	0.00216025	0.11	NA	NA	NA	NA	NA	NA	NA	TRUE
Prevotella9	rs12648235	T	C	-0.000895464	4	161115744	0.00143013	0.53	NA	NA	NA	NA	NA	NA	NA	TRUE
Prevotella9	rs1304512	G	A	0.000302608	5	63736025	0.00115252	0.79	NA	NA	NA	NA	NA	NA	NA	TRUE
Prevotella9	rs16966465	G	C	0.00177145	15	38513730	0.00120513	0.14	NA	NA	NA	NA	NA	NA	NA	FALSE
Prevotella9	rs2104588	T	C	-0.00179305	10	12497581	0.0015692	0.25	NA	NA	NA	NA	NA	NA	NA	TRUE
Prevotella9	rs2495052	A	G	-0.00090585	1	14161251	0.00129763	0.49	NA	NA	NA	NA	NA	NA	NA	TRUE
Prevotella9	rs2683313	A	G	0.000273098	8	19115604	0.00104526	0.79	NA	NA	NA	NA	NA	NA	NA	TRUE
Prevotella9	rs4968431	G	T	0.000401516	17	59421778	0.0010053	0.69	NA	NA	NA	NA	NA	NA	NA	TRUE
Prevotella9	rs7232121	G	C	0.00130698	18	19993452	0.000994292	0.19	NA	NA	NA	NA	NA	NA	NA	FALSE
Prevotella9	rs7237249	C	T	0.00118178	18	71992502	0.00127053	0.35	NA	NA	NA	NA	NA	NA	NA	TRUE
Prevotella9	rs72815774	T	C	-4.24827e-05	2	91954502	0.00181612	0.98	NA	NA	NA	NA	NA	NA	NA	TRUE
Prevotella9	rs746764	T	C	-0.00082447	20	21470713	0.0012812	0.52	NA	NA	NA	NA	NA	NA	NA	TRUE
Prevotella9	rs7976209	T	C	0.00123748	12	1794470	0.00139339	0.37	NA	NA	NA	NA	NA	NA	NA	TRUE
Prevotella9	rs9428102	A	G	-0.000615711	1	118852817	0.00119268	0.61	NA	NA	NA	NA	NA	NA	NA	TRUE
Prevotella9	rs9613013	G	A	0.00144067	22	26152738	0.00143955	0.32	NA	NA	NA	NA	NA	NA	NA	TRUE
Eubacteriumventriosumgroup	rs11617697	A	G	-0.00290289	13	98785900	0.00225765	0.2	NA	NA	NA	NA	NA	NA	NA	TRUE
Eubacteriumventriosumgroup	rs12964517	G	A	0.00163354	18	22460785	0.00104508	0.12	NA	NA	NA	NA	NA	NA	NA	TRUE
Eubacteriumventriosumgroup	rs13082419	C	T	-0.000537391	3	107736434	0.00134691	0.69	NA	NA	NA	NA	NA	NA	NA	TRUE
Eubacteriumventriosumgroup	rs16884680	G	T	-0.000243006	8	114445055	0.00167171	0.88	NA	NA	NA	NA	NA	NA	NA	TRUE
Eubacteriumventriosumgroup	rs35179274	C	T	-0.0002995	14	51960625	0.0011563	0.8	NA	NA	NA	NA	NA	NA	NA	TRUE
Eubacteriumventriosumgroup	rs3809430	T	C	0.000778546	14	44975510	0.00100525	0.44	NA	NA	NA	NA	NA	NA	NA	TRUE
Eubacteriumventriosumgroup	rs57199565	T	C	-0.00013931	3	190223732	0.00138125	0.92	NA	NA	NA	NA	NA	NA	NA	TRUE
Eubacteriumventriosumgroup	rs6048195	A	T	0.00126432	20	2308307	0.00108874	0.25	NA	NA	NA	NA	NA	NA	NA	FALSE
Eubacteriumventriosumgroup	rs66746423	C	T	0.000339487	1	109398264	0.00138872	0.81	NA	NA	NA	NA	NA	NA	NA	TRUE
Eubacteriumventriosumgroup	rs66830358	T	A	0.00104515	3	171895485	0.000997137	0.29	NA	NA	NA	NA	NA	NA	NA	FALSE
Eubacteriumventriosumgroup	rs6704822	A	G	-0.00125632	2	203661779	0.00140976	0.37	NA	NA	NA	NA	NA	NA	NA	TRUE
Eubacteriumventriosumgroup	rs72783037	C	A	-0.000607038	16	60348381	0.00121956	0.62	NA	NA	NA	NA	NA	NA	NA	TRUE
Eubacteriumventriosumgroup	rs73615400	T	C	0.0010204	20	50140919	0.00173533	0.56	NA	NA	NA	NA	NA	NA	NA	TRUE
Eubacteriumventriosumgroup	rs73849225	T	C	-0.00304391	4	126371814	0.0019798	0.12	NA	NA	NA	NA	NA	NA	NA	TRUE
Eubacteriumventriosumgroup	rs78250280	G	A	0.000596964	1	147291928	0.0013545	0.66	NA	NA	NA	NA	NA	NA	NA	TRUE
Eubacteriumventriosumgroup	rs876734	C	T	-0.000359027	12	52423996	0.00113703	0.75	NA	NA	NA	NA	NA	NA	NA	TRUE
Eubacteriumventriosumgroup	rs9316536	T	G	0.000447162	13	51938576	0.00171471	0.79	NA	NA	NA	NA	NA	NA	NA	TRUE
Parabacteroides	rs114567323	T	C	-0.00269344	3	52354847	0.0023054	0.24	NA	NA	NA	NA	NA	NA	NA	TRUE
Parabacteroides	rs115602804	G	A	-0.00107409	3	191572365	0.00212424	0.61	NA	NA	NA	NA	NA	NA	NA	TRUE
Parabacteroides	rs11965579	G	C	-0.00489322	6	165969505	0.00308981	0.11	NA	NA	NA	NA	NA	NA	NA	FALSE
Parabacteroides	rs17141986	G	C	-0.000453299	16	7045276	0.000999692	0.649999	NA	NA	NA	NA	NA	NA	NA	FALSE
Parabacteroides	rs3860755	G	C	-0.00106952	5	169360155	0.00106799	0.32	NA	NA	NA	NA	NA	NA	NA	FALSE
Parabacteroides	rs4236095	G	A	-0.00202156	6	47368687	0.0014205	0.15	NA	NA	NA	NA	NA	NA	NA	TRUE
Parabacteroides	rs60884758	C	T	0.000504913	9	2217340	0.0012955	0.7	NA	NA	NA	NA	NA	NA	NA	TRUE
Parabacteroides	rs6657302	T	C	-0.0018405	1	85585609	0.00208656	0.38	NA	NA	NA	NA	NA	NA	NA	TRUE
Parabacteroides	rs72893646	A	T	-0.000383987	2	38037203	0.00134198	0.77	NA	NA	NA	NA	NA	NA	NA	FALSE
Parabacteroides	rs7298818	C	T	0.000739859	12	56396953	0.00175019	0.67	NA	NA	NA	NA	NA	NA	NA	TRUE
RuminococcaceaeUCG010	rs12597105	G	A	-0.00102415	16	5233941	0.00109199	0.35	NA	NA	NA	NA	NA	NA	NA	TRUE
RuminococcaceaeUCG010	rs2820282	A	C	0.000453041	6	104728618	0.000986452	0.649999	NA	NA	NA	NA	NA	NA	NA	TRUE
RuminococcaceaeUCG010	rs35506912	G	C	-0.000630161	15	36607072	0.0011677	0.59	NA	NA	NA	NA	NA	NA	NA	FALSE
RuminococcaceaeUCG010	rs682403	A	G	-0.000754924	9	135968557	0.000976642	0.44	NA	NA	NA	NA	NA	NA	NA	TRUE
RuminococcaceaeUCG010	rs6958419	C	T	0.000659412	7	16349864	0.00097727	0.5	NA	NA	NA	NA	NA	NA	NA	TRUE
RuminococcaceaeUCG010	rs73218807	G	A	0.000671404	4	31057482	0.00225202	0.77	NA	NA	NA	NA	NA	NA	NA	TRUE
RuminococcaceaeUCG010	rs7441445	C	T	-0.000720437	4	40707798	0.000996452	0.47	NA	NA	NA	NA	NA	NA	NA	TRUE
RuminococcaceaeUCG010	rs7935775	A	T	-0.00067547	11	130676996	0.00107992	0.53	NA	NA	NA	NA	NA	NA	NA	FALSE
Enterorhabdus	rs10098492	T	C	0.00284584	8	113109756	0.00171306	0.0969996	NA	NA	NA	NA	NA	NA	NA	TRUE
Enterorhabdus	rs11098863	T	A	-0.000247348	4	127336602	0.000979051	0.8	NA	NA	NA	NA	NA	NA	NA	FALSE
Enterorhabdus	rs114731706	T	G	0.00246334	2	19611953	0.00212929	0.25	NA	NA	NA	NA	NA	NA	NA	TRUE
Enterorhabdus	rs2051957	C	T	0.00071465	7	89709883	0.00111748	0.52	NA	NA	NA	NA	NA	NA	NA	TRUE
Enterorhabdus	rs3017103	A	G	0.00021312	11	62174193	0.00127161	0.87	NA	NA	NA	NA	NA	NA	NA	TRUE
Enterorhabdus	rs424715	T	C	0.00237272	19	35863028	0.00114422	0.0379997	NA	NA	NA	NA	NA	NA	NA	TRUE
Enterorhabdus	rs73331712	T	C	0.000374769	12	69515102	0.00230987	0.87	NA	NA	NA	NA	NA	NA	NA	TRUE
Enterorhabdus	rs77655283	G	A	0.00270199	2	236439879	0.00187027	0.15	NA	NA	NA	NA	NA	NA	NA	TRUE
Enterorhabdus	rs7923280	A	T	0.000246035	10	20280612	0.00100887	0.81	NA	NA	NA	NA	NA	NA	NA	FALSE
Enterorhabdus	rs9470637	A	T	-0.000506111	6	37567189	0.000996774	0.61	NA	NA	NA	NA	NA	NA	NA	FALSE
Ruminiclostridium6	rs10829821	T	C	-0.00192444	10	132651293	0.00162111	0.24	NA	NA	NA	NA	NA	NA	NA	TRUE
Ruminiclostridium6	rs116969552	A	G	-0.00117119	10	128214403	0.00228182	0.61	NA	NA	NA	NA	NA	NA	NA	TRUE
Ruminiclostridium6	rs11992182	A	C	0.00172338	8	79766499	0.00110047	0.12	NA	NA	NA	NA	NA	NA	NA	TRUE
Ruminiclostridium6	rs1756364	G	T	9.77768e-05	14	20954661	0.00178214	0.96	NA	NA	NA	NA	NA	NA	NA	TRUE
Ruminiclostridium6	rs1871858	C	G	-0.00219189	15	61047117	0.00181742	0.23	NA	NA	NA	NA	NA	NA	NA	FALSE
Ruminiclostridium6	rs2548459	C	T	0.000875949	19	49209339	0.000977866	0.37	NA	NA	NA	NA	NA	NA	NA	TRUE
Ruminiclostridium6	rs35362464	C	A	-0.000232166	4	36478011	0.0013035	0.86	NA	NA	NA	NA	NA	NA	NA	TRUE
Ruminiclostridium6	rs61060922	T	G	0.00466296	16	72136154	0.00216388	0.0309999	NA	NA	NA	NA	NA	NA	NA	TRUE
Ruminiclostridium6	rs663262	T	C	0.00103271	11	86179076	0.00217126	0.630001	NA	NA	NA	NA	NA	NA	NA	TRUE
Ruminiclostridium6	rs67479537	T	C	-0.000792282	19	10115515	0.00185345	0.67	NA	NA	NA	NA	NA	NA	NA	TRUE
Ruminiclostridium6	rs71414120	T	G	0.0047912	14	56938952	0.00208206	0.021	NA	NA	NA	NA	NA	NA	NA	TRUE
Ruminiclostridium6	rs72991535	T	G	0.00149062	18	76018244	0.00212865	0.48	NA	NA	NA	NA	NA	NA	NA	TRUE
Ruminiclostridium6	rs73176030	T	C	-0.000327962	7	101271282	0.00104167	0.75	NA	NA	NA	NA	NA	NA	NA	TRUE
Ruminiclostridium6	rs77193512	A	G	0.000903289	11	40289063	0.0012508	0.47	NA	NA	NA	NA	NA	NA	NA	TRUE
Ruminiclostridium6	rs792058	G	A	0.000713313	2	5548605	0.000998538	0.48	NA	NA	NA	NA	NA	NA	NA	TRUE
Ruminiclostridium6	rs79968172	G	A	-0.000988435	1	240503826	0.0020986	0.64	NA	NA	NA	NA	NA	NA	NA	TRUE
Ruminiclostridium6	rs9555756	A	C	-0.00447011	13	111703249	0.00141542	0.0016	NA	NA	NA	NA	NA	NA	NA	TRUE
RuminococcaceaeUCG002	rs10916131	C	T	0.0010512	1	227563126	0.00134282	0.43	NA	NA	NA	NA	NA	NA	NA	TRUE
RuminococcaceaeUCG002	rs10927423	C	A	0.00034117	1	14732458	0.00138357	0.81	NA	NA	NA	NA	NA	NA	NA	TRUE
RuminococcaceaeUCG002	rs10964441	G	A	0.00352015	9	20131746	0.00218648	0.11	NA	NA	NA	NA	NA	NA	NA	TRUE
RuminococcaceaeUCG002	rs113147300	A	G	0.00226638	9	114066670	0.00140167	0.11	NA	NA	NA	NA	NA	NA	NA	TRUE
RuminococcaceaeUCG002	rs11607472	A	G	-0.00172568	11	43344751	0.0015478	0.26	NA	NA	NA	NA	NA	NA	NA	TRUE
RuminococcaceaeUCG002	rs116974815	C	A	-0.00321248	11	111712942	0.00210555	0.13	NA	NA	NA	NA	NA	NA	NA	TRUE
RuminococcaceaeUCG002	rs11750293	G	T	-0.00177987	5	123822114	0.00109449	0.1	NA	NA	NA	NA	NA	NA	NA	TRUE
RuminococcaceaeUCG002	rs12463378	A	G	0.00357145	19	54475808	0.00100392	0.000369999	NA	NA	NA	NA	NA	NA	NA	TRUE
RuminococcaceaeUCG002	rs15256	C	T	0.00149271	10	73820548	0.00167292	0.37	NA	NA	NA	NA	NA	NA	NA	TRUE
RuminococcaceaeUCG002	rs2265670	C	G	0.000278524	1	190171640	0.000979737	0.780001	NA	NA	NA	NA	NA	NA	NA	FALSE
RuminococcaceaeUCG002	rs362417	G	C	-0.00101629	14	73589896	0.00108498	0.35	NA	NA	NA	NA	NA	NA	NA	FALSE
RuminococcaceaeUCG002	rs55793120	T	C	0.00187323	12	47384118	0.00216159	0.39	NA	NA	NA	NA	NA	NA	NA	TRUE
RuminococcaceaeUCG002	rs56030423	G	A	0.000428393	15	90780618	0.00177354	0.81	NA	NA	NA	NA	NA	NA	NA	TRUE
RuminococcaceaeUCG002	rs57079348	T	G	-0.0032763	13	87920450	0.00155259	0.0350002	NA	NA	NA	NA	NA	NA	NA	TRUE
RuminococcaceaeUCG002	rs6542556	A	G	-0.000856064	2	120757853	0.00101967	0.4	NA	NA	NA	NA	NA	NA	NA	TRUE
RuminococcaceaeUCG002	rs67746927	C	G	-3.15653e-05	4	12207874	0.000986564	0.97	NA	NA	NA	NA	NA	NA	NA	FALSE
RuminococcaceaeUCG002	rs6793778	C	T	-0.0008535	3	24045453	0.00114812	0.46	NA	NA	NA	NA	NA	NA	NA	TRUE
RuminococcaceaeUCG002	rs7120052	A	C	0.00262031	11	86335459	0.00128402	0.0409996	NA	NA	NA	NA	NA	NA	NA	TRUE
RuminococcaceaeUCG002	rs7155595	C	A	-0.000609081	14	77502546	0.00104589	0.56	NA	NA	NA	NA	NA	NA	NA	TRUE
RuminococcaceaeUCG002	rs7249614	A	G	-0.00128268	19	43637890	0.000999023	0.2	NA	NA	NA	NA	NA	NA	NA	TRUE
RuminococcaceaeUCG002	rs72874194	G	C	0.00204671	2	45178830	0.00155263	0.19	NA	NA	NA	NA	NA	NA	NA	FALSE
RuminococcaceaeUCG002	rs7342369	C	A	-0.00125339	12	129451330	0.00104623	0.23	NA	NA	NA	NA	NA	NA	NA	TRUE
RuminococcaceaeUCG002	rs76847269	A	G	0.00386967	5	141014951	0.00210367	0.0659994	NA	NA	NA	NA	NA	NA	NA	TRUE
RuminococcaceaeUCG002	rs77564310	A	C	0.00114601	15	80713184	0.00122626	0.35	NA	NA	NA	NA	NA	NA	NA	TRUE
RuminococcaceaeUCG002	rs79016051	C	T	0.00198485	1	238938497	0.00168298	0.24	NA	NA	NA	NA	NA	NA	NA	TRUE
RuminococcaceaeUCG002	rs882348	A	G	-0.00115065	4	23325040	0.00165309	0.49	NA	NA	NA	NA	NA	NA	NA	TRUE
Veillonella	rs11141494	G	A	-0.00107819	9	89306305	0.0011904	0.37	NA	NA	NA	NA	NA	NA	NA	TRUE
Veillonella	rs11614532	G	C	0.000216316	12	129984555	0.00104317	0.84	NA	NA	NA	NA	NA	NA	NA	FALSE
Veillonella	rs12679709	C	G	0.000157601	8	13253770	0.00108116	0.88	NA	NA	NA	NA	NA	NA	NA	FALSE
Veillonella	rs1882878	A	G	-0.000223588	21	30010673	0.00111212	0.84	NA	NA	NA	NA	NA	NA	NA	TRUE
Veillonella	rs2013594	T	C	-0.000285811	11	44302154	0.0010482	0.79	NA	NA	NA	NA	NA	NA	NA	TRUE
Veillonella	rs55807413	A	G	-0.0022944	11	2956783	0.00147648	0.12	NA	NA	NA	NA	NA	NA	NA	TRUE
Veillonella	rs62376424	C	T	-0.000896234	5	119914285	0.00103674	0.39	NA	NA	NA	NA	NA	NA	NA	TRUE
Veillonella	rs6656807	A	G	0.000313132	1	178945043	0.00101356	0.760001	NA	NA	NA	NA	NA	NA	NA	TRUE
Veillonella	rs7359080	C	A	-0.000971831	14	106939916	0.0016184	0.55	NA	NA	NA	NA	NA	NA	NA	TRUE
Veillonella	rs742016	A	G	-0.000174736	22	45604800	0.000989165	0.86	NA	NA	NA	NA	NA	NA	NA	TRUE
Veillonella	rs7645873	A	T	0.000563897	3	125544032	0.00107488	0.6	NA	NA	NA	NA	NA	NA	NA	FALSE
ErysipelotrichaceaeUCG003	rs10164067	T	G	0.00311174	18	46614602	0.00172599	0.0710003	NA	NA	NA	NA	NA	NA	NA	TRUE
ErysipelotrichaceaeUCG003	rs11666127	A	G	0.00231417	19	57828980	0.00133051	0.0819993	NA	NA	NA	NA	NA	NA	NA	TRUE
ErysipelotrichaceaeUCG003	rs11994308	C	T	0.00125267	8	91660344	0.00202947	0.54	NA	NA	NA	NA	NA	NA	NA	TRUE
ErysipelotrichaceaeUCG003	rs12251396	A	G	0.000440811	10	873148	0.00128055	0.73	NA	NA	NA	NA	NA	NA	NA	TRUE
ErysipelotrichaceaeUCG003	rs17798136	G	A	-0.00089571	7	33684926	0.00242795	0.709999	NA	NA	NA	NA	NA	NA	NA	TRUE
ErysipelotrichaceaeUCG003	rs28568391	A	G	0.00105264	10	125628540	0.000989621	0.29	NA	NA	NA	NA	NA	NA	NA	TRUE
ErysipelotrichaceaeUCG003	rs4758231	G	T	0.000201739	11	7765096	0.00105424	0.85	NA	NA	NA	NA	NA	NA	NA	TRUE
ErysipelotrichaceaeUCG003	rs59068084	T	G	-0.0020122	4	113256737	0.000993216	0.0430002	NA	NA	NA	NA	NA	NA	NA	TRUE
ErysipelotrichaceaeUCG003	rs59104037	A	G	0.000880008	18	43034126	0.00172159	0.61	NA	NA	NA	NA	NA	NA	NA	TRUE
ErysipelotrichaceaeUCG003	rs62403464	T	C	-0.000692236	6	24220160	0.0013162	0.6	NA	NA	NA	NA	NA	NA	NA	TRUE
ErysipelotrichaceaeUCG003	rs6875357	C	T	-0.0014117	5	32345671	0.00237389	0.55	NA	NA	NA	NA	NA	NA	NA	TRUE
ErysipelotrichaceaeUCG003	rs73074432	C	T	-0.000588757	7	20554814	0.0013496	0.66	NA	NA	NA	NA	NA	NA	NA	TRUE
ErysipelotrichaceaeUCG003	rs74988980	G	A	0.00531536	16	80167277	0.00232451	0.0219999	NA	NA	NA	NA	NA	NA	NA	TRUE
ErysipelotrichaceaeUCG003	rs75949021	T	C	-0.00191667	2	175403951	0.00219078	0.38	NA	NA	NA	NA	NA	NA	NA	TRUE
ErysipelotrichaceaeUCG003	rs76502207	T	C	0.000367469	15	86522244	0.00203625	0.86	NA	NA	NA	NA	NA	NA	NA	TRUE
ErysipelotrichaceaeUCG003	rs79396538	C	G	0.00214557	14	47935928	0.00154062	0.16	NA	NA	NA	NA	NA	NA	NA	FALSE
ErysipelotrichaceaeUCG003	rs8053479	A	G	-0.000345569	16	4076830	0.00150521	0.82	NA	NA	NA	NA	NA	NA	NA	TRUE
RuminococcaceaeUCG014	rs10495392	C	T	0.000350817	1	237422989	0.00153053	0.82	NA	NA	NA	NA	NA	NA	NA	TRUE
RuminococcaceaeUCG014	rs10791168	A	G	-0.00263191	11	131659000	0.00131654	0.0460002	NA	NA	NA	NA	NA	NA	NA	TRUE
RuminococcaceaeUCG014	rs10941294	C	T	-0.00243642	5	36435597	0.00192191	0.2	NA	NA	NA	NA	NA	NA	NA	TRUE
RuminococcaceaeUCG014	rs115777838	T	C	-8.986e-05	5	26110626	0.00227881	0.97	NA	NA	NA	NA	NA	NA	NA	TRUE
RuminococcaceaeUCG014	rs12638134	T	G	-0.00342301	3	101334609	0.000996571	0.000589997	NA	NA	NA	NA	NA	NA	NA	TRUE
RuminococcaceaeUCG014	rs17296933	C	G	-0.00146816	19	49175964	0.00149223	0.33	NA	NA	NA	NA	NA	NA	NA	FALSE
RuminococcaceaeUCG014	rs34402072	C	T	-0.00128231	8	3636548	0.00125911	0.31	NA	NA	NA	NA	NA	NA	NA	TRUE
RuminococcaceaeUCG014	rs439810	G	C	-0.000557741	2	119467367	0.0010396	0.59	NA	NA	NA	NA	NA	NA	NA	FALSE
RuminococcaceaeUCG014	rs56105232	G	A	0.00182866	9	14363769	0.00207159	0.38	NA	NA	NA	NA	NA	NA	NA	TRUE
RuminococcaceaeUCG014	rs61898819	A	T	-0.00170695	11	126024042	0.00113844	0.13	NA	NA	NA	NA	NA	NA	NA	FALSE
RuminococcaceaeUCG014	rs62478832	T	A	-0.00187106	7	109564034	0.00107048	0.08	NA	NA	NA	NA	NA	NA	NA	FALSE
RuminococcaceaeUCG014	rs72809222	T	C	0.000705272	2	57205854	0.00111227	0.53	NA	NA	NA	NA	NA	NA	NA	TRUE
RuminococcaceaeUCG014	rs73186226	G	A	0.00135617	3	123829361	0.00179033	0.450001	NA	NA	NA	NA	NA	NA	NA	TRUE
RuminococcaceaeUCG014	rs74060145	C	G	0.00132675	1	15322582	0.00200259	0.51	NA	NA	NA	NA	NA	NA	NA	FALSE
RuminococcaceaeUCG014	rs77627087	C	G	-0.00306941	16	87759750	0.00125402	0.0140001	NA	NA	NA	NA	NA	NA	NA	FALSE
RuminococcaceaeUCG014	rs79640386	T	A	0.00224711	18	4084336	0.00223763	0.32	NA	NA	NA	NA	NA	NA	NA	FALSE
RuminococcaceaeUCG014	rs853612	A	G	0.000219053	10	119928413	0.00099572	0.83	NA	NA	NA	NA	NA	NA	NA	TRUE
RuminococcaceaeUCG014	rs995642	C	T	-0.000433198	2	134854659	0.00106146	0.68	NA	NA	NA	NA	NA	NA	NA	TRUE
Bifidobacterium	rs10841473	G	C	-1.19965e-05	12	20378911	0.00111185	0.99	NA	NA	NA	NA	NA	NA	NA	FALSE
Bifidobacterium	rs12022129	G	A	0.000953662	1	207003374	0.00121697	0.43	NA	NA	NA	NA	NA	NA	NA	TRUE
Bifidobacterium	rs182549	C	T	-0.00193091	2	136616754	0.00110287	0.08	NA	NA	NA	NA	NA	NA	NA	TRUE
Bifidobacterium	rs2491158	G	A	-0.000396435	10	126089703	0.00126226	0.75	NA	NA	NA	NA	NA	NA	NA	TRUE
Bifidobacterium	rs2686790	T	C	-0.000208145	7	48090746	0.00138686	0.88	NA	NA	NA	NA	NA	NA	NA	TRUE
Bifidobacterium	rs4567981	T	A	0.00162499	2	49906864	0.00099436	0.1	NA	NA	NA	NA	NA	NA	NA	FALSE
Bifidobacterium	rs540489	T	G	-0.00190703	17	72897722	0.00115762	0.0990011	NA	NA	NA	NA	NA	NA	NA	TRUE
Bifidobacterium	rs55888705	A	G	-0.00110801	4	1517826	0.00101323	0.27	NA	NA	NA	NA	NA	NA	NA	TRUE
Bifidobacterium	rs56108664	T	C	-0.00083138	5	537890	0.00122805	0.5	NA	NA	NA	NA	NA	NA	NA	TRUE
Bifidobacterium	rs5746486	T	C	0.000181741	22	18354272	0.00101942	0.86	NA	NA	NA	NA	NA	NA	NA	TRUE
Bifidobacterium	rs62181700	G	A	0.000912726	2	189805784	0.00109229	0.4	NA	NA	NA	NA	NA	NA	NA	TRUE
Bifidobacterium	rs7322849	T	C	-0.000482112	13	112859829	0.00211889	0.82	NA	NA	NA	NA	NA	NA	NA	TRUE
Bifidobacterium	rs73797465	T	G	-0.00331758	5	142793467	0.00198924	0.0949992	NA	NA	NA	NA	NA	NA	NA	TRUE
Bifidobacterium	rs75344046	C	T	0.00116353	21	31861790	0.00247831	0.64	NA	NA	NA	NA	NA	NA	NA	TRUE
Bifidobacterium	rs76671854	C	G	0.00334091	5	169748189	0.001479	0.0239999	NA	NA	NA	NA	NA	NA	NA	FALSE
Bifidobacterium	rs857444	C	T	0.000241829	6	14617591	0.00102592	0.81	NA	NA	NA	NA	NA	NA	NA	TRUE
Streptococcus	rs10028567	C	T	0.000943501	4	53657577	0.00169084	0.58	NA	NA	NA	NA	NA	NA	NA	TRUE
Streptococcus	rs10448310	A	G	0.000198449	9	93556174	0.000983502	0.84	NA	NA	NA	NA	NA	NA	NA	TRUE
Streptococcus	rs11110281	T	C	0.00498852	12	100584014	0.00200915	0.0129999	NA	NA	NA	NA	NA	NA	NA	TRUE
Streptococcus	rs11720390	G	A	-0.000282567	3	94103591	0.00182925	0.88	NA	NA	NA	NA	NA	NA	NA	TRUE
Streptococcus	rs11764382	A	G	0.00107133	7	46774896	0.00126606	0.4	NA	NA	NA	NA	NA	NA	NA	TRUE
Streptococcus	rs17708276	A	G	0.00532532	8	10199548	0.00142889	0.000189998	NA	NA	NA	NA	NA	NA	NA	TRUE
Streptococcus	rs1918540	G	A	0.000233775	11	131649446	0.00113165	0.84	NA	NA	NA	NA	NA	NA	NA	TRUE
Streptococcus	rs2370083	G	T	-0.000738196	14	97526750	0.0016055	0.649999	NA	NA	NA	NA	NA	NA	NA	TRUE
Streptococcus	rs395407	G	C	0.00152822	5	169689604	0.0013724	0.27	NA	NA	NA	NA	NA	NA	NA	FALSE
Streptococcus	rs4968759	A	G	-0.0034732	17	61298020	0.000985877	0.000430002	NA	NA	NA	NA	NA	NA	NA	TRUE
Streptococcus	rs57646748	G	A	-0.00181319	4	37452858	0.00190471	0.34	NA	NA	NA	NA	NA	NA	NA	TRUE
Streptococcus	rs6563952	G	C	0.00100475	16	73391982	0.00171289	0.56	NA	NA	NA	NA	NA	NA	NA	FALSE
Streptococcus	rs6806351	T	C	0.00036459	3	132058723	0.00116023	0.75	NA	NA	NA	NA	NA	NA	NA	TRUE
Streptococcus	rs71481756	T	G	0.0013389	10	8102404	0.00170096	0.43	NA	NA	NA	NA	NA	NA	NA	TRUE
Streptococcus	rs72739637	A	G	0.00220232	15	41663393	0.00154963	0.16	NA	NA	NA	NA	NA	NA	NA	TRUE
Streptococcus	rs7916711	A	G	-0.000519334	10	28588269	0.00209584	0.8	NA	NA	NA	NA	NA	NA	NA	TRUE
Streptococcus	rs9903102	C	A	0.00035023	17	80576624	0.00140017	0.8	NA	NA	NA	NA	NA	NA	NA	TRUE
Eubacteriumruminantiumgroup	rs10131724	A	C	-0.000427768	14	52219066	0.00208609	0.84	NA	NA	NA	NA	NA	NA	NA	TRUE
Eubacteriumruminantiumgroup	rs10923018	G	A	-0.00234655	1	88523399	0.000983343	0.017	NA	NA	NA	NA	NA	NA	NA	TRUE
Eubacteriumruminantiumgroup	rs112375806	T	A	-0.000572545	22	48749548	0.00168723	0.73	NA	NA	NA	NA	NA	NA	NA	FALSE
Eubacteriumruminantiumgroup	rs11637981	G	T	0.000151273	15	61289622	0.000987149	0.88	NA	NA	NA	NA	NA	NA	NA	TRUE
Eubacteriumruminantiumgroup	rs13025464	T	C	0.000447994	2	201610645	0.00101209	0.66	NA	NA	NA	NA	NA	NA	NA	TRUE
Eubacteriumruminantiumgroup	rs139749	C	T	-0.00104452	22	25303055	0.00104084	0.32	NA	NA	NA	NA	NA	NA	NA	TRUE
Eubacteriumruminantiumgroup	rs16891896	G	A	0.00152489	5	33897589	0.00223614	0.5	NA	NA	NA	NA	NA	NA	NA	TRUE
Eubacteriumruminantiumgroup	rs17519472	C	T	-0.0019103	12	30360954	0.00139851	0.17	NA	NA	NA	NA	NA	NA	NA	TRUE
Eubacteriumruminantiumgroup	rs209813	G	A	0.00239532	6	11953633	0.00149704	0.11	NA	NA	NA	NA	NA	NA	NA	TRUE
Eubacteriumruminantiumgroup	rs2116427	A	G	-0.000925023	5	121182996	0.00113428	0.41	NA	NA	NA	NA	NA	NA	NA	TRUE
Eubacteriumruminantiumgroup	rs2229917	A	G	0.00315548	9	130980937	0.00198595	0.11	NA	NA	NA	NA	NA	NA	NA	TRUE
Eubacteriumruminantiumgroup	rs2418654	C	T	-0.000463297	2	71247578	0.000994938	0.64	NA	NA	NA	NA	NA	NA	NA	TRUE
Eubacteriumruminantiumgroup	rs2817174	C	T	-0.00102082	1	3044181	0.00100832	0.31	NA	NA	NA	NA	NA	NA	NA	TRUE
Eubacteriumruminantiumgroup	rs57340348	T	C	0.000370328	6	130030114	0.00125677	0.77	NA	NA	NA	NA	NA	NA	NA	TRUE
Eubacteriumruminantiumgroup	rs606117	A	G	-0.00068607	9	2539358	0.00106259	0.52	NA	NA	NA	NA	NA	NA	NA	TRUE
Eubacteriumruminantiumgroup	rs6676699	G	T	-0.00128077	1	197978281	0.00122221	0.29	NA	NA	NA	NA	NA	NA	NA	TRUE
Eubacteriumruminantiumgroup	rs7000472	A	G	-0.00163476	8	138626268	0.00100557	0.1	NA	NA	NA	NA	NA	NA	NA	TRUE
Eubacteriumruminantiumgroup	rs72836424	C	T	-0.00176067	10	129037453	0.00173803	0.31	NA	NA	NA	NA	NA	NA	NA	TRUE
Eubacteriumruminantiumgroup	rs73139629	A	C	0.00141746	12	63306003	0.00152493	0.35	NA	NA	NA	NA	NA	NA	NA	TRUE
LachnospiraceaeUCG008	rs10741777	T	C	0.00179477	11	19572557	0.0011476	0.12	NA	NA	NA	NA	NA	NA	NA	TRUE
LachnospiraceaeUCG008	rs10793103	C	T	-0.00127471	11	74391775	0.00105666	0.23	NA	NA	NA	NA	NA	NA	NA	TRUE
LachnospiraceaeUCG008	rs10801803	G	A	-0.00287806	1	90818872	0.0014469	0.0470002	NA	NA	NA	NA	NA	NA	NA	TRUE
LachnospiraceaeUCG008	rs13024781	T	C	0.0014854	2	168628871	0.000984289	0.13	NA	NA	NA	NA	NA	NA	NA	TRUE
LachnospiraceaeUCG008	rs57091572	A	G	-0.00141621	6	81214803	0.0013532	0.3	NA	NA	NA	NA	NA	NA	NA	TRUE
LachnospiraceaeUCG008	rs57254474	G	A	-0.00120502	8	23071054	0.00114299	0.29	NA	NA	NA	NA	NA	NA	NA	TRUE
LachnospiraceaeUCG008	rs61944774	A	G	0.00147861	12	129539818	0.00206614	0.47	NA	NA	NA	NA	NA	NA	NA	TRUE
LachnospiraceaeUCG008	rs62277846	C	T	-0.00227182	2	228100140	0.00121994	0.0629999	NA	NA	NA	NA	NA	NA	NA	TRUE
LachnospiraceaeUCG008	rs67078837	T	C	-0.00119519	4	114220647	0.000982352	0.22	NA	NA	NA	NA	NA	NA	NA	TRUE
LachnospiraceaeUCG008	rs75356640	G	A	-0.000564398	15	31697284	0.00177607	0.75	NA	NA	NA	NA	NA	NA	NA	TRUE
LachnospiraceaeUCG008	rs955844	A	C	-0.00154951	16	84992314	0.00132556	0.24	NA	NA	NA	NA	NA	NA	NA	TRUE
LachnospiraceaeUCG008	rs9873555	G	C	0.00248083	3	100496680	0.00131403	0.0589997	NA	NA	NA	NA	NA	NA	NA	FALSE
Paraprevotella	rs10842464	T	C	-0.000664416	12	25249743	0.000987079	0.5	NA	NA	NA	NA	NA	NA	NA	TRUE
Paraprevotella	rs140997932	T	C	0.0031384	3	149298792	0.00190331	0.0990011	NA	NA	NA	NA	NA	NA	NA	TRUE
Paraprevotella	rs145020347	A	G	0.000203559	11	114526679	0.00153795	0.89	NA	NA	NA	NA	NA	NA	NA	TRUE
Paraprevotella	rs17109926	A	G	0.0012597	12	71978728	0.00126724	0.32	NA	NA	NA	NA	NA	NA	NA	TRUE
Paraprevotella	rs17785622	A	G	0.00257064	6	83459314	0.0020638	0.21	NA	NA	NA	NA	NA	NA	NA	TRUE
Paraprevotella	rs2081023	A	G	-0.000474929	5	174606261	0.00151099	0.75	NA	NA	NA	NA	NA	NA	NA	TRUE
Paraprevotella	rs3008582	T	C	-0.000653611	1	195971173	0.00136524	0.630001	NA	NA	NA	NA	NA	NA	NA	TRUE
Paraprevotella	rs3801748	G	A	0.000451706	7	81759508	0.00101223	0.66	NA	NA	NA	NA	NA	NA	NA	TRUE
Paraprevotella	rs4756632	G	T	0.00182283	11	41079703	0.00183439	0.32	NA	NA	NA	NA	NA	NA	NA	TRUE
Paraprevotella	rs4767113	C	T	0.000578838	12	114131978	0.00106809	0.59	NA	NA	NA	NA	NA	NA	NA	TRUE
Paraprevotella	rs7240324	T	G	0.000240879	18	69623804	0.00126537	0.85	NA	NA	NA	NA	NA	NA	NA	TRUE
Paraprevotella	rs9602779	A	C	0.00221835	13	86162420	0.00125168	0.0759994	NA	NA	NA	NA	NA	NA	NA	TRUE
Paraprevotella	rs9900242	A	G	-0.00115046	17	69135631	0.000991061	0.25	NA	NA	NA	NA	NA	NA	NA	TRUE
Howardella	rs10048062	C	T	0.000604953	15	98476920	0.00146629	0.68	NA	NA	NA	NA	NA	NA	NA	TRUE
Howardella	rs12452946	A	G	0.000245534	17	17253288	0.000982337	0.8	NA	NA	NA	NA	NA	NA	NA	TRUE
Howardella	rs1484873	A	G	0.00116944	18	43206985	0.00217707	0.59	NA	NA	NA	NA	NA	NA	NA	TRUE
Howardella	rs17167098	G	A	0.0013349	7	133154356	0.0014003	0.34	NA	NA	NA	NA	NA	NA	NA	TRUE
Howardella	rs2154047	C	A	-0.000715719	14	95452797	0.00176946	0.69	NA	NA	NA	NA	NA	NA	NA	TRUE
Howardella	rs36081916	T	C	-0.00312778	7	93527414	0.00163389	0.0560003	NA	NA	NA	NA	NA	NA	NA	TRUE
Howardella	rs3791893	A	G	-0.000345228	2	218819396	0.00151117	0.82	NA	NA	NA	NA	NA	NA	NA	TRUE
Howardella	rs609430	T	G	0.000667682	4	169178315	0.00103432	0.52	NA	NA	NA	NA	NA	NA	NA	TRUE
Howardella	rs61771805	A	T	-0.00391873	1	72972799	0.00119246	0.001	NA	NA	NA	NA	NA	NA	NA	FALSE
Howardella	rs672217	G	A	-0.00185036	18	60125134	0.00145515	0.2	NA	NA	NA	NA	NA	NA	NA	TRUE
Howardella	rs901099	T	G	8.47628e-05	11	77901287	0.0010671	0.94	NA	NA	NA	NA	NA	NA	NA	TRUE
Coprococcus2	rs10070053	A	G	-0.000202598	5	34794789	0.00100034	0.84	NA	NA	NA	NA	NA	NA	NA	TRUE
Coprococcus2	rs12634070	T	C	-0.000873087	3	180544880	0.00120152	0.47	NA	NA	NA	NA	NA	NA	NA	TRUE
Coprococcus2	rs1958519	T	A	0.000489809	14	86833255	0.000989207	0.62	NA	NA	NA	NA	NA	NA	NA	FALSE
Coprococcus2	rs2482516	C	T	-0.000496975	9	25554068	0.00121881	0.68	NA	NA	NA	NA	NA	NA	NA	TRUE
Coprococcus2	rs35890118	A	G	-0.000541413	10	129715759	0.00108943	0.62	NA	NA	NA	NA	NA	NA	NA	TRUE
Coprococcus2	rs59936925	A	T	-0.00173766	20	49266770	0.00172415	0.31	NA	NA	NA	NA	NA	NA	NA	FALSE
Coprococcus2	rs61823518	A	C	-0.000266002	1	223688236	0.00161956	0.87	NA	NA	NA	NA	NA	NA	NA	TRUE
Coprococcus2	rs6677933	C	T	-0.000668991	1	112139008	0.00118966	0.57	NA	NA	NA	NA	NA	NA	NA	TRUE
Coprococcus2	rs72680320	T	C	-0.00276019	4	131125786	0.000985161	0.0051	NA	NA	NA	NA	NA	NA	NA	TRUE
Coprococcus2	rs9426473	A	G	0.000995685	1	4210455	0.00119261	0.4	NA	NA	NA	NA	NA	NA	NA	TRUE
Anaerotruncus	rs10150232	A	G	0.000134577	14	30418008	0.00108294	0.9	NA	NA	NA	NA	NA	NA	NA	TRUE
Anaerotruncus	rs11018566	A	G	0.00163257	11	89040226	0.00239481	0.5	NA	NA	NA	NA	NA	NA	NA	TRUE
Anaerotruncus	rs115414803	A	C	-0.00190207	4	88163243	0.00231676	0.41	NA	NA	NA	NA	NA	NA	NA	TRUE
Anaerotruncus	rs12056802	C	G	-0.00201045	8	74713100	0.00172015	0.24	NA	NA	NA	NA	NA	NA	NA	FALSE
Anaerotruncus	rs1272208	G	T	-0.00135058	9	78630894	0.00115659	0.24	NA	NA	NA	NA	NA	NA	NA	TRUE
Anaerotruncus	rs1431492	C	T	0.00186219	3	150855371	0.00129841	0.15	NA	NA	NA	NA	NA	NA	NA	TRUE
Anaerotruncus	rs17734739	T	C	9.59008e-05	2	211663702	0.00127314	0.94	NA	NA	NA	NA	NA	NA	NA	TRUE
Anaerotruncus	rs2704155	C	A	-0.00210446	11	54908652	0.00262432	0.42	NA	NA	NA	NA	NA	NA	NA	FALSE
Anaerotruncus	rs2704155	T	A	0.00255147	11	54908652	0.00239647	0.29	NA	NA	NA	NA	NA	NA	NA	FALSE
Anaerotruncus	rs34449434	A	C	0.00224056	12	76523655	0.00105419	0.0340001	NA	NA	NA	NA	NA	NA	NA	TRUE
Anaerotruncus	rs4669806	G	T	-0.00122249	2	12200752	0.00109811	0.27	NA	NA	NA	NA	NA	NA	NA	TRUE
Anaerotruncus	rs6494922	A	G	-0.00108215	15	33459867	0.00181056	0.55	NA	NA	NA	NA	NA	NA	NA	TRUE
Anaerotruncus	rs6563550	T	C	-0.0004603	13	38058413	0.00173135	0.79	NA	NA	NA	NA	NA	NA	NA	TRUE
Anaerotruncus	rs7155595	C	A	-0.000609081	14	77502546	0.00104589	0.56	NA	NA	NA	NA	NA	NA	NA	TRUE
Anaerotruncus	rs7675045	A	T	0.00192522	4	172808992	0.00098377	0.05	NA	NA	NA	NA	NA	NA	NA	FALSE
Anaerotruncus	rs8005030	C	T	-0.00409417	14	30607199	0.0010485	9.40005e-05	NA	NA	NA	NA	NA	NA	NA	TRUE
Anaerotruncus	rs9347879	T	C	0.0016813	6	165015261	0.000978466	0.0860003	NA	NA	NA	NA	NA	NA	NA	TRUE
Terrisporobacter	rs1883097	C	T	0.000411215	11	8938819	0.00208834	0.84	NA	NA	NA	NA	NA	NA	NA	TRUE
Terrisporobacter	rs2569953	A	C	0.000777793	3	144148905	0.000982258	0.43	NA	NA	NA	NA	NA	NA	NA	TRUE
Terrisporobacter	rs2872237	C	A	5.36779e-05	19	17026940	0.000998909	0.96	NA	NA	NA	NA	NA	NA	NA	TRUE
Terrisporobacter	rs58405430	G	T	0.00113647	11	20621043	0.00158869	0.47	NA	NA	NA	NA	NA	NA	NA	TRUE
Terrisporobacter	rs7034891	G	C	0.00151331	9	117245252	0.000981521	0.12	NA	NA	NA	NA	NA	NA	NA	FALSE
Terrisporobacter	rs7184125	T	C	-5.91227e-05	16	15920394	0.0011791	0.96	NA	NA	NA	NA	NA	NA	NA	TRUE
LachnospiraceaeND3007group	rs13110238	C	G	0.000610263	4	7678735	0.00118679	0.61	NA	NA	NA	NA	NA	NA	NA	FALSE
LachnospiraceaeND3007group	rs2861203	G	A	0.000476373	3	172950553	0.00109188	0.66	NA	NA	NA	NA	NA	NA	NA	TRUE
LachnospiraceaeND3007group	rs72776675	T	C	0.000213761	10	14137663	0.00128588	0.87	NA	NA	NA	NA	NA	NA	NA	TRUE
LachnospiraceaeND3007group	rs9932954	A	G	0.000436771	16	1100633	0.000983316	0.66	NA	NA	NA	NA	NA	NA	NA	TRUE
Anaerofilum	rs10794359	T	C	0.0010199	11	1051715	0.0009991	0.31	NA	NA	NA	NA	NA	NA	NA	TRUE
Anaerofilum	rs1563175	A	C	-0.00022944	2	3838940	0.000992452	0.82	NA	NA	NA	NA	NA	NA	NA	TRUE
Anaerofilum	rs17012738	T	G	0.000398258	2	76698142	0.000984432	0.69	NA	NA	NA	NA	NA	NA	NA	TRUE
Anaerofilum	rs17096874	C	T	-0.00144662	14	30991358	0.00131798	0.27	NA	NA	NA	NA	NA	NA	NA	TRUE
Anaerofilum	rs17105491	G	C	0.00213765	10	125294406	0.00202713	0.29	NA	NA	NA	NA	NA	NA	NA	FALSE
Anaerofilum	rs356049	G	A	0.000188521	17	6450532	0.0014192	0.89	NA	NA	NA	NA	NA	NA	NA	TRUE
Anaerofilum	rs4244069	G	A	0.00207332	12	67167461	0.00159105	0.19	NA	NA	NA	NA	NA	NA	NA	TRUE
Anaerofilum	rs4506496	G	A	0.00130901	1	247145690	0.00103886	0.21	NA	NA	NA	NA	NA	NA	NA	TRUE
Anaerofilum	rs712981	A	C	0.00107427	3	129686434	0.000998603	0.28	NA	NA	NA	NA	NA	NA	NA	TRUE
Anaerofilum	rs79598899	C	T	-0.00125194	2	191139151	0.00178465	0.48	NA	NA	NA	NA	NA	NA	NA	TRUE
Anaerofilum	rs816292	T	C	-0.000517141	12	117811409	0.00111308	0.64	NA	NA	NA	NA	NA	NA	NA	TRUE
Anaerofilum	rs9299345	T	C	0.000420673	9	104339812	0.0014479	0.77	NA	NA	NA	NA	NA	NA	NA	TRUE
Eubacteriumnodatumgroup	rs10263623	C	T	3.61215e-05	7	64894137	0.00159554	0.98	NA	NA	NA	NA	NA	NA	NA	TRUE
Eubacteriumnodatumgroup	rs10458299	T	C	-0.00120225	7	135052348	0.00174114	0.49	NA	NA	NA	NA	NA	NA	NA	TRUE
Eubacteriumnodatumgroup	rs11006576	A	G	0.00163281	10	61322015	0.00098721	0.0980009	NA	NA	NA	NA	NA	NA	NA	TRUE
Eubacteriumnodatumgroup	rs113893692	C	T	-0.000655138	9	28245518	0.00152546	0.67	NA	NA	NA	NA	NA	NA	NA	TRUE
Eubacteriumnodatumgroup	rs34297067	A	G	0.00168311	14	52185888	0.00136022	0.22	NA	NA	NA	NA	NA	NA	NA	TRUE
Eubacteriumnodatumgroup	rs61841040	G	T	0.000391052	10	9659749	0.00135759	0.77	NA	NA	NA	NA	NA	NA	NA	TRUE
Eubacteriumnodatumgroup	rs6818880	A	G	-0.00044447	4	94712747	0.00098757	0.649999	NA	NA	NA	NA	NA	NA	NA	TRUE
Eubacteriumnodatumgroup	rs77910827	C	T	0.00122427	9	96597985	0.00163935	0.46	NA	NA	NA	NA	NA	NA	NA	TRUE
Eubacteriumnodatumgroup	rs7827125	C	T	-0.000165808	8	4954912	0.00109186	0.88	NA	NA	NA	NA	NA	NA	NA	TRUE
Eubacteriumnodatumgroup	rs7880204	T	C	-8.54732e-05	1	171060821	0.00110689	0.94	NA	NA	NA	NA	NA	NA	NA	TRUE
Eubacteriumnodatumgroup	rs9425984	T	C	-0.000559732	1	34529736	0.0011562	0.630001	NA	NA	NA	NA	NA	NA	NA	TRUE
LachnospiraceaeFCS020group	rs10093861	G	A	1.7799e-05	8	121244406	0.000975433	0.99	NA	NA	NA	NA	NA	NA	NA	TRUE
LachnospiraceaeFCS020group	rs113859143	G	C	0.00280989	5	109403564	0.00190353	0.14	NA	NA	NA	NA	NA	NA	NA	FALSE
LachnospiraceaeFCS020group	rs12078956	C	G	-0.00124724	1	35328576	0.00170162	0.46	NA	NA	NA	NA	NA	NA	NA	FALSE
LachnospiraceaeFCS020group	rs1254846	G	A	-0.00430305	10	44346094	0.00189504	0.0230001	NA	NA	NA	NA	NA	NA	NA	TRUE
LachnospiraceaeFCS020group	rs1363769	T	C	-0.00045265	19	17865305	0.00220688	0.84	NA	NA	NA	NA	NA	NA	NA	TRUE
LachnospiraceaeFCS020group	rs2322265	C	T	0.00130953	4	166588085	0.00114811	0.25	NA	NA	NA	NA	NA	NA	NA	TRUE
LachnospiraceaeFCS020group	rs2862811	T	C	-0.00108029	3	165996415	0.000981692	0.27	NA	NA	NA	NA	NA	NA	NA	TRUE
LachnospiraceaeFCS020group	rs35035870	T	C	0.000706191	11	3248876	0.00234334	0.760001	NA	NA	NA	NA	NA	NA	NA	TRUE
LachnospiraceaeFCS020group	rs369444	C	G	-0.00228731	16	23631307	0.00212659	0.28	NA	NA	NA	NA	NA	NA	NA	FALSE
LachnospiraceaeFCS020group	rs3999074	G	T	0.000815104	10	65563647	0.000990138	0.41	NA	NA	NA	NA	NA	NA	NA	TRUE
LachnospiraceaeFCS020group	rs4452603	T	G	0.00118608	6	71966268	0.00110582	0.28	NA	NA	NA	NA	NA	NA	NA	TRUE
LachnospiraceaeFCS020group	rs7249113	G	A	-0.000692499	19	2571232	0.00108291	0.52	NA	NA	NA	NA	NA	NA	NA	TRUE
LachnospiraceaeFCS020group	rs72793667	A	G	-0.00551095	2	53946431	0.00180189	0.00219999	NA	NA	NA	NA	NA	NA	NA	TRUE
LachnospiraceaeFCS020group	rs9308097	A	G	-6.55662e-05	4	165786478	0.000994895	0.95	NA	NA	NA	NA	NA	NA	NA	TRUE
LachnospiraceaeFCS020group	rs9788306	C	T	0.000406132	13	40419314	0.00107018	0.7	NA	NA	NA	NA	NA	NA	NA	TRUE
LachnospiraceaeFCS020group	rs9919338	G	C	0.00114555	1	118425334	0.000977709	0.24	NA	NA	NA	NA	NA	NA	NA	FALSE
Lactococcus	rs10417872	T	G	-0.000595227	19	28767353	0.0010935	0.59	NA	NA	NA	NA	NA	NA	NA	TRUE
Lactococcus	rs123059	T	C	0.00129571	17	2699935	0.00116085	0.26	NA	NA	NA	NA	NA	NA	NA	TRUE
Lactococcus	rs12621813	G	A	0.00134246	2	31266049	0.00106265	0.21	NA	NA	NA	NA	NA	NA	NA	TRUE
Lactococcus	rs17168302	G	A	-2.21608e-05	7	14650221	0.00198188	0.99	NA	NA	NA	NA	NA	NA	NA	TRUE
Lactococcus	rs2293361	C	T	0.00514407	2	54114864	0.00203455	0.0109999	NA	NA	NA	NA	NA	NA	NA	TRUE
Lactococcus	rs34757988	G	C	0.000866593	18	64699550	0.00100409	0.39	NA	NA	NA	NA	NA	NA	NA	FALSE
Lactococcus	rs4766997	C	T	-0.000176656	12	113161438	0.0010633	0.87	NA	NA	NA	NA	NA	NA	NA	TRUE
Lactococcus	rs55910161	C	T	0.000516637	10	71518643	0.0013562	0.7	NA	NA	NA	NA	NA	NA	NA	TRUE
Lactococcus	rs6674304	C	T	-0.000210552	1	116887742	0.00190049	0.91	NA	NA	NA	NA	NA	NA	NA	TRUE
Lactococcus	rs757872	G	C	-0.000954582	22	31532568	0.00117612	0.42	NA	NA	NA	NA	NA	NA	NA	FALSE
Lactococcus	rs7992246	T	C	-4.98025e-05	13	113472525	0.00101523	0.96	NA	NA	NA	NA	NA	NA	NA	TRUE
RikenellaceaeRC9gutgroup	rs12501673	A	G	0.00154379	4	163830516	0.00102272	0.13	NA	NA	NA	NA	NA	NA	NA	TRUE
RikenellaceaeRC9gutgroup	rs17032291	T	C	0.000860428	4	155865671	0.00141567	0.54	NA	NA	NA	NA	NA	NA	NA	TRUE
RikenellaceaeRC9gutgroup	rs17582787	A	G	0.000947393	4	149562638	0.00139462	0.5	NA	NA	NA	NA	NA	NA	NA	TRUE
RikenellaceaeRC9gutgroup	rs2074881	T	C	0.000747519	19	1970021	0.00130876	0.57	NA	NA	NA	NA	NA	NA	NA	TRUE
RikenellaceaeRC9gutgroup	rs2900503	G	T	-0.00114456	9	112657543	0.0013396	0.39	NA	NA	NA	NA	NA	NA	NA	TRUE
RikenellaceaeRC9gutgroup	rs2998141	T	C	-0.00253425	10	135010198	0.0012162	0.0369999	NA	NA	NA	NA	NA	NA	NA	TRUE
RikenellaceaeRC9gutgroup	rs4270579	G	A	-9.15507e-05	4	84698188	0.00109267	0.93	NA	NA	NA	NA	NA	NA	NA	TRUE
RikenellaceaeRC9gutgroup	rs4717843	G	T	0.000623466	7	73334987	0.00102455	0.54	NA	NA	NA	NA	NA	NA	NA	TRUE
RikenellaceaeRC9gutgroup	rs7113155	G	C	0.0012086	11	102429543	0.00098384	0.22	NA	NA	NA	NA	NA	NA	NA	FALSE
RikenellaceaeRC9gutgroup	rs7193937	G	C	0.00146349	16	76605358	0.00116853	0.21	NA	NA	NA	NA	NA	NA	NA	FALSE
RikenellaceaeRC9gutgroup	rs7712231	A	G	0.00237609	5	31406285	0.00137302	0.0840001	NA	NA	NA	NA	NA	NA	NA	TRUE
RikenellaceaeRC9gutgroup	rs80309088	G	A	0.0040277	6	165668732	0.00150776	0.00759994	NA	NA	NA	NA	NA	NA	NA	TRUE
RikenellaceaeRC9gutgroup	rs9887954	G	A	0.00165184	1	164800873	0.000994764	0.0969996	NA	NA	NA	NA	NA	NA	NA	TRUE
Dorea	rs11150408	T	G	-0.000625681	16	81803497	0.000979771	0.52	NA	NA	NA	NA	NA	NA	NA	TRUE
Dorea	rs12216169	T	A	-0.000855361	6	116078810	0.00172093	0.62	NA	NA	NA	NA	NA	NA	NA	FALSE
Dorea	rs12537781	T	C	0.00141079	7	154978183	0.00111188	0.2	NA	NA	NA	NA	NA	NA	NA	TRUE
Dorea	rs13279148	G	A	0.00079737	8	127905865	0.00134199	0.55	NA	NA	NA	NA	NA	NA	NA	TRUE
Dorea	rs1899291	C	T	5.34472e-05	4	60992340	0.00145777	0.97	NA	NA	NA	NA	NA	NA	NA	TRUE
Dorea	rs3005511	A	G	0.00140302	6	74605806	0.00103339	0.17	NA	NA	NA	NA	NA	NA	NA	TRUE
Dorea	rs345219	T	G	-0.00205381	3	6826520	0.00102902	0.0460002	NA	NA	NA	NA	NA	NA	NA	TRUE
Dorea	rs3752849	G	A	-0.000571059	11	8729057	0.00250643	0.82	NA	NA	NA	NA	NA	NA	NA	TRUE
Dorea	rs4793307	C	T	-0.000662539	17	70733523	0.00111206	0.55	NA	NA	NA	NA	NA	NA	NA	TRUE
Dorea	rs62503162	A	G	-0.00180467	8	15768657	0.00172365	0.3	NA	NA	NA	NA	NA	NA	NA	TRUE
Dorea	rs62583469	T	A	-0.00121562	9	106815466	0.00121571	0.32	NA	NA	NA	NA	NA	NA	NA	FALSE
Dorea	rs73729431	C	T	-0.000620009	6	25078050	0.00211758	0.77	NA	NA	NA	NA	NA	NA	NA	TRUE
FamilyXIIIUCG001	rs112362903	A	G	-0.00310166	17	33761027	0.00232378	0.18	NA	NA	NA	NA	NA	NA	NA	TRUE
FamilyXIIIUCG001	rs116979587	T	A	-0.00178751	15	25151194	0.00189462	0.35	NA	NA	NA	NA	NA	NA	NA	FALSE
FamilyXIIIUCG001	rs12049454	T	C	0.000753983	1	85228325	0.00105618	0.48	NA	NA	NA	NA	NA	NA	NA	TRUE
FamilyXIIIUCG001	rs1426266	T	C	-0.000696672	3	188224096	0.00107066	0.52	NA	NA	NA	NA	NA	NA	NA	TRUE
FamilyXIIIUCG001	rs2276529	C	G	-0.000429069	21	45153079	0.00132371	0.75	NA	NA	NA	NA	NA	NA	NA	FALSE
FamilyXIIIUCG001	rs3842897	G	A	0.000925028	1	183503664	0.00188649	0.62	NA	NA	NA	NA	NA	NA	NA	TRUE
FamilyXIIIUCG001	rs62414802	C	T	0.000404338	6	76598635	0.00103021	0.69	NA	NA	NA	NA	NA	NA	NA	TRUE
FamilyXIIIUCG001	rs7119679	G	A	0.000513426	11	94681786	0.00139686	0.709999	NA	NA	NA	NA	NA	NA	NA	TRUE
FamilyXIIIUCG001	rs76463770	A	G	-0.000251514	3	45479090	0.00230763	0.91	NA	NA	NA	NA	NA	NA	NA	TRUE
FamilyXIIIUCG001	rs8076666	A	G	0.00463016	17	78223817	0.00157664	0.00329997	NA	NA	NA	NA	NA	NA	NA	TRUE
RuminococcaceaeNK4A214group	rs11241747	C	T	0.00191259	5	123846318	0.00100948	0.0580003	NA	NA	NA	NA	NA	NA	NA	TRUE
RuminococcaceaeNK4A214group	rs114244418	C	G	0.00283394	2	235430299	0.00220539	0.2	NA	NA	NA	NA	NA	NA	NA	FALSE
RuminococcaceaeNK4A214group	rs11586410	G	A	0.000785911	1	157338888	0.00153433	0.61	NA	NA	NA	NA	NA	NA	NA	TRUE
RuminococcaceaeNK4A214group	rs12642039	T	C	-0.000768502	4	159932022	0.00102561	0.450001	NA	NA	NA	NA	NA	NA	NA	TRUE
RuminococcaceaeNK4A214group	rs12731	A	G	-0.000408111	2	239087912	0.000982884	0.68	NA	NA	NA	NA	NA	NA	NA	TRUE
RuminococcaceaeNK4A214group	rs13087692	T	G	0.00103423	3	84725039	0.00105728	0.33	NA	NA	NA	NA	NA	NA	NA	TRUE
RuminococcaceaeNK4A214group	rs136761	G	A	-0.000314201	22	49796014	0.00100516	0.75	NA	NA	NA	NA	NA	NA	NA	TRUE
RuminococcaceaeNK4A214group	rs147475196	A	G	-0.00145678	3	26509287	0.00213551	0.5	NA	NA	NA	NA	NA	NA	NA	TRUE
RuminococcaceaeNK4A214group	rs34576931	G	C	0.00190836	12	78373555	0.00161374	0.24	NA	NA	NA	NA	NA	NA	NA	FALSE
RuminococcaceaeNK4A214group	rs35559912	T	C	0.00105799	5	35288938	0.00184574	0.57	NA	NA	NA	NA	NA	NA	NA	TRUE
RuminococcaceaeNK4A214group	rs4814689	C	T	-0.000339614	20	18030357	0.00176201	0.85	NA	NA	NA	NA	NA	NA	NA	TRUE
RuminococcaceaeNK4A214group	rs5994253	A	G	-0.000824754	22	17793012	0.00131672	0.53	NA	NA	NA	NA	NA	NA	NA	TRUE
RuminococcaceaeNK4A214group	rs62027366	T	C	-0.000980328	16	24073806	0.00117651	0.4	NA	NA	NA	NA	NA	NA	NA	TRUE
RuminococcaceaeNK4A214group	rs6681678	C	T	0.000270129	1	100248591	0.00215859	0.9	NA	NA	NA	NA	NA	NA	NA	TRUE
RuminococcaceaeNK4A214group	rs73158814	C	G	-0.000438228	7	132042135	0.00192501	0.82	NA	NA	NA	NA	NA	NA	NA	FALSE
RuminococcaceaeNK4A214group	rs7573569	T	C	0.00105859	2	141897042	0.00207649	0.61	NA	NA	NA	NA	NA	NA	NA	TRUE
Eubacteriumbrachygroup	rs112617308	T	C	-0.00404825	10	94185213	0.00164086	0.0140001	NA	NA	NA	NA	NA	NA	NA	TRUE
Eubacteriumbrachygroup	rs12151423	A	G	0.000872404	2	218237281	0.000982854	0.37	NA	NA	NA	NA	NA	NA	NA	TRUE
Eubacteriumbrachygroup	rs13139592	T	C	0.000903422	4	144665178	0.00135933	0.51	NA	NA	NA	NA	NA	NA	NA	TRUE
Eubacteriumbrachygroup	rs1384962	A	G	0.00118728	14	23060552	0.0011745	0.31	NA	NA	NA	NA	NA	NA	NA	TRUE
Eubacteriumbrachygroup	rs2913110	C	T	0.00199081	10	22892667	0.000991971	0.0449997	NA	NA	NA	NA	NA	NA	NA	TRUE
Eubacteriumbrachygroup	rs4862235	G	A	8.90229e-05	4	184628931	0.000991263	0.93	NA	NA	NA	NA	NA	NA	NA	TRUE
Eubacteriumbrachygroup	rs62348779	T	C	-0.000255976	5	17460096	0.00187598	0.89	NA	NA	NA	NA	NA	NA	NA	TRUE
Eubacteriumbrachygroup	rs6591893	G	A	0.000583895	11	80236833	0.00105727	0.58	NA	NA	NA	NA	NA	NA	NA	TRUE
Eubacteriumbrachygroup	rs720439	A	G	-0.00108913	22	48190598	0.00112967	0.33	NA	NA	NA	NA	NA	NA	NA	TRUE
Eubacteriumbrachygroup	rs73199919	T	C	8.11154e-05	4	6856564	0.00196667	0.97	NA	NA	NA	NA	NA	NA	NA	TRUE
Eubacteriumbrachygroup	rs9613196	T	A	0.000762041	22	26922534	0.00199354	0.7	NA	NA	NA	NA	NA	NA	NA	FALSE
Erysipelatoclostridium	rs1434153	G	A	-0.00128461	2	34595533	0.00106688	0.23	NA	NA	NA	NA	NA	NA	NA	TRUE
Erysipelatoclostridium	rs16936671	C	T	-0.000904916	10	36394609	0.00145113	0.53	NA	NA	NA	NA	NA	NA	NA	TRUE
Erysipelatoclostridium	rs17804233	T	C	-0.000456686	5	77815056	0.000979186	0.64	NA	NA	NA	NA	NA	NA	NA	TRUE
Erysipelatoclostridium	rs2901723	C	A	-0.000356494	11	36871523	0.000977066	0.719999	NA	NA	NA	NA	NA	NA	NA	TRUE
Erysipelatoclostridium	rs340991	A	G	0.00161388	5	34892042	0.00106832	0.13	NA	NA	NA	NA	NA	NA	NA	TRUE
Erysipelatoclostridium	rs34528142	C	G	-0.000935157	17	71411325	0.00138386	0.5	NA	NA	NA	NA	NA	NA	NA	FALSE
Erysipelatoclostridium	rs3804326	A	G	0.00141762	6	24292185	0.00185991	0.450001	NA	NA	NA	NA	NA	NA	NA	TRUE
Erysipelatoclostridium	rs45480394	T	G	-0.00113648	19	55857777	0.00101402	0.26	NA	NA	NA	NA	NA	NA	NA	TRUE
Erysipelatoclostridium	rs4697572	A	G	0.000162758	4	25446787	0.00112162	0.88	NA	NA	NA	NA	NA	NA	NA	TRUE
Erysipelatoclostridium	rs58236560	G	T	-0.00195211	11	121876913	0.00162974	0.23	NA	NA	NA	NA	NA	NA	NA	TRUE
Erysipelatoclostridium	rs61806970	C	T	0.000894263	1	167818597	0.00208629	0.67	NA	NA	NA	NA	NA	NA	NA	TRUE
Erysipelatoclostridium	rs622418	A	G	0.000883487	9	90586043	0.000977663	0.37	NA	NA	NA	NA	NA	NA	NA	TRUE
Erysipelatoclostridium	rs6474512	A	C	-0.000824043	8	38780606	0.000992165	0.41	NA	NA	NA	NA	NA	NA	NA	TRUE
Erysipelatoclostridium	rs710230	T	C	0.000364647	1	42333631	0.00194758	0.85	NA	NA	NA	NA	NA	NA	NA	TRUE
Erysipelatoclostridium	rs7221249	A	G	6.05097e-05	17	10177708	0.000983832	0.95	NA	NA	NA	NA	NA	NA	NA	TRUE
Erysipelatoclostridium	rs9590927	G	A	0.00178553	13	46372065	0.000981424	0.0690001	NA	NA	NA	NA	NA	NA	NA	TRUE
Dialister	rs10138457	T	C	-0.00131038	14	102458052	0.00195762	0.5	NA	NA	NA	NA	NA	NA	NA	TRUE
Dialister	rs10938938	G	A	0.000705402	4	23294359	0.00124551	0.57	NA	NA	NA	NA	NA	NA	NA	TRUE
Dialister	rs11071887	T	C	-0.00181087	15	32955095	0.00109752	0.0990011	NA	NA	NA	NA	NA	NA	NA	TRUE
Dialister	rs11166701	G	A	0.00034038	8	138295725	0.00097905	0.73	NA	NA	NA	NA	NA	NA	NA	TRUE
Dialister	rs2314294	T	C	0.0041766	16	9336862	0.00140757	0.00299999	NA	NA	NA	NA	NA	NA	NA	TRUE
Dialister	rs2435610	A	C	-0.000829087	7	150890034	0.00108563	0.450001	NA	NA	NA	NA	NA	NA	NA	TRUE
Dialister	rs4747450	C	A	0.00107438	10	23199653	0.00110919	0.33	NA	NA	NA	NA	NA	NA	NA	TRUE
Dialister	rs4753063	G	A	0.000593598	11	92267129	0.000983659	0.55	NA	NA	NA	NA	NA	NA	NA	TRUE
Dialister	rs517089	T	A	0.00157977	11	10967286	0.00126079	0.21	NA	NA	NA	NA	NA	NA	NA	FALSE
Dialister	rs75416973	A	G	-0.00159731	1	172809633	0.00125378	0.2	NA	NA	NA	NA	NA	NA	NA	TRUE
Dialister	rs764177	C	A	0.00167711	3	45809449	0.0010475	0.11	NA	NA	NA	NA	NA	NA	NA	TRUE
Dialister	rs76680460	G	A	-0.000834405	9	25447080	0.00220835	0.709999	NA	NA	NA	NA	NA	NA	NA	TRUE
LachnospiraceaeNK4A136group	rs10952110	G	T	6.33426e-05	7	8497922	0.000985556	0.95	NA	NA	NA	NA	NA	NA	NA	TRUE
LachnospiraceaeNK4A136group	rs11263806	A	G	-0.00129036	17	35240097	0.00106394	0.23	NA	NA	NA	NA	NA	NA	NA	TRUE
LachnospiraceaeNK4A136group	rs12362320	G	C	0.000820677	11	3922055	0.001023	0.42	NA	NA	NA	NA	NA	NA	NA	FALSE
LachnospiraceaeNK4A136group	rs12611395	A	G	-0.00335621	19	21806125	0.00167259	0.0449997	NA	NA	NA	NA	NA	NA	NA	TRUE
LachnospiraceaeNK4A136group	rs160061	A	G	0.000158953	5	6116659	0.00097843	0.87	NA	NA	NA	NA	NA	NA	NA	TRUE
LachnospiraceaeNK4A136group	rs28540839	A	C	-0.00166428	8	84735080	0.000977438	0.089	NA	NA	NA	NA	NA	NA	NA	TRUE
LachnospiraceaeNK4A136group	rs2880566	T	C	-0.000681534	17	30016653	0.00122947	0.58	NA	NA	NA	NA	NA	NA	NA	TRUE
LachnospiraceaeNK4A136group	rs4955932	T	C	-0.000722429	3	55181375	0.0010152	0.48	NA	NA	NA	NA	NA	NA	NA	TRUE
LachnospiraceaeNK4A136group	rs59805249	T	C	-0.00274427	5	90289997	0.00207396	0.19	NA	NA	NA	NA	NA	NA	NA	TRUE
LachnospiraceaeNK4A136group	rs68104925	T	C	-0.000807948	14	100177681	0.00102057	0.43	NA	NA	NA	NA	NA	NA	NA	TRUE
LachnospiraceaeNK4A136group	rs7073658	T	G	0.00131141	10	62175024	0.00100294	0.19	NA	NA	NA	NA	NA	NA	NA	TRUE
LachnospiraceaeNK4A136group	rs73044693	A	G	-0.00068146	19	51256120	0.00180078	0.709999	NA	NA	NA	NA	NA	NA	NA	TRUE
LachnospiraceaeNK4A136group	rs7616165	G	T	0.00195674	3	190415145	0.00228064	0.39	NA	NA	NA	NA	NA	NA	NA	TRUE
LachnospiraceaeNK4A136group	rs76193507	A	G	-0.000778775	3	161749981	0.00234167	0.74	NA	NA	NA	NA	NA	NA	NA	TRUE
LachnospiraceaeNK4A136group	rs7832116	A	G	-0.000821907	8	4842929	0.00139404	0.56	NA	NA	NA	NA	NA	NA	NA	TRUE
LachnospiraceaeNK4A136group	rs954878	A	G	-0.000588997	1	54578401	0.000986426	0.55	NA	NA	NA	NA	NA	NA	NA	TRUE
Ruminococcustorquesgroup	rs10904297	A	G	-0.000121162	10	4639762	0.00268057	0.96	NA	NA	NA	NA	NA	NA	NA	TRUE
Ruminococcustorquesgroup	rs10967781	C	A	-0.000177961	9	27225258	0.00102958	0.86	NA	NA	NA	NA	NA	NA	NA	TRUE
Ruminococcustorquesgroup	rs12434631	A	G	0.00150847	14	26130404	0.00138918	0.28	NA	NA	NA	NA	NA	NA	NA	TRUE
Ruminococcustorquesgroup	rs13154778	T	A	0.000658055	5	56952803	0.00123659	0.59	NA	NA	NA	NA	NA	NA	NA	FALSE
Ruminococcustorquesgroup	rs1475330	T	C	-0.00182675	6	67262102	0.00108518	0.0920005	NA	NA	NA	NA	NA	NA	NA	TRUE
Ruminococcustorquesgroup	rs1972694	T	A	0.00227688	15	25326425	0.00126288	0.0710003	NA	NA	NA	NA	NA	NA	NA	FALSE
Ruminococcustorquesgroup	rs35866622	T	C	-0.000136041	19	49218060	0.000979527	0.89	NA	NA	NA	NA	NA	NA	NA	TRUE
Ruminococcustorquesgroup	rs4073731	T	C	-0.00302964	11	132663147	0.00136786	0.0269998	NA	NA	NA	NA	NA	NA	NA	TRUE
Ruminococcustorquesgroup	rs73130967	A	T	-0.00107079	7	54781314	0.00146405	0.46	NA	NA	NA	NA	NA	NA	NA	FALSE
Ruminococcustorquesgroup	rs77034621	T	G	-0.0011756	8	76769843	0.00213683	0.58	NA	NA	NA	NA	NA	NA	NA	TRUE
Ruminococcustorquesgroup	rs773123	T	A	-0.00131429	12	56494998	0.00151033	0.38	NA	NA	NA	NA	NA	NA	NA	FALSE
Ruminococcustorquesgroup	rs8080469	G	A	-0.000670527	17	14532347	0.000979271	0.49	NA	NA	NA	NA	NA	NA	NA	TRUE
Ruminococcustorquesgroup	rs8141465	A	G	8.14735e-05	22	21358653	0.000978181	0.93	NA	NA	NA	NA	NA	NA	NA	TRUE
Peptococcus	rs10031059	T	C	0.000951623	4	35358594	0.00115767	0.41	NA	NA	NA	NA	NA	NA	NA	TRUE
Peptococcus	rs11001941	G	A	-0.00165506	10	78716030	0.00198348	0.4	NA	NA	NA	NA	NA	NA	NA	TRUE
Peptococcus	rs11030569	A	T	-0.000718032	11	4019788	0.00190427	0.709999	NA	NA	NA	NA	NA	NA	NA	FALSE
Peptococcus	rs12069354	C	T	-0.000183945	1	216223782	0.00199957	0.93	NA	NA	NA	NA	NA	NA	NA	TRUE
Peptococcus	rs2054133	G	A	-0.000816515	2	33691809	0.000987755	0.41	NA	NA	NA	NA	NA	NA	NA	TRUE
Peptococcus	rs34282744	G	C	-0.00269463	15	75073172	0.00208315	0.2	NA	NA	NA	NA	NA	NA	NA	FALSE
Peptococcus	rs36121075	A	G	0.00160157	20	43118017	0.00154817	0.3	NA	NA	NA	NA	NA	NA	NA	TRUE
Peptococcus	rs413827	G	A	-0.00121379	14	57985112	0.00121183	0.32	NA	NA	NA	NA	NA	NA	NA	TRUE
Peptococcus	rs5770862	T	C	-0.00127621	22	50973113	0.00186545	0.49	NA	NA	NA	NA	NA	NA	NA	TRUE
Peptococcus	rs6918730	G	A	0.000354762	6	99020289	0.00154329	0.82	NA	NA	NA	NA	NA	NA	NA	TRUE
Peptococcus	rs7033353	T	G	-0.000655586	9	104595848	0.000994099	0.51	NA	NA	NA	NA	NA	NA	NA	TRUE
Peptococcus	rs72850165	T	C	-0.00149534	11	968356	0.00155376	0.34	NA	NA	NA	NA	NA	NA	NA	TRUE
Peptococcus	rs74592222	G	A	0.00137501	1	75971700	0.00157999	0.38	NA	NA	NA	NA	NA	NA	NA	TRUE
Peptococcus	rs75754569	C	G	-0.00372572	3	17793504	0.00166265	0.025	NA	NA	NA	NA	NA	NA	NA	FALSE
Peptococcus	rs7766680	G	C	0.0011765	6	162239191	0.00108926	0.28	NA	NA	NA	NA	NA	NA	NA	FALSE
Peptococcus	rs77681628	C	T	0.00217839	13	91182556	0.00204954	0.29	NA	NA	NA	NA	NA	NA	NA	TRUE
ChristensenellaceaeR.7group	rs10461257	A	G	0.0008249	4	156131004	0.00115412	0.47	NA	NA	NA	NA	NA	NA	NA	TRUE
ChristensenellaceaeR.7group	rs17081797	A	G	0.000148271	18	67555560	0.0018682	0.94	NA	NA	NA	NA	NA	NA	NA	TRUE
ChristensenellaceaeR.7group	rs60954665	T	G	-0.000452454	19	35883736	0.000980543	0.64	NA	NA	NA	NA	NA	NA	NA	TRUE
ChristensenellaceaeR.7group	rs62132810	A	G	2.4485e-05	19	49279227	0.00159348	0.99	NA	NA	NA	NA	NA	NA	NA	TRUE
ChristensenellaceaeR.7group	rs62190261	A	C	0.000402976	2	230943099	0.00190604	0.83	NA	NA	NA	NA	NA	NA	NA	TRUE
ChristensenellaceaeR.7group	rs62467127	C	T	-0.00276424	7	118096925	0.0021529	0.2	NA	NA	NA	NA	NA	NA	NA	TRUE
ChristensenellaceaeR.7group	rs73952017	C	T	-6.03519e-06	18	1779609	0.00166952	1	NA	NA	NA	NA	NA	NA	NA	TRUE
ChristensenellaceaeR.7group	rs78521377	C	T	-0.00164407	10	126448374	0.00225104	0.47	NA	NA	NA	NA	NA	NA	NA	TRUE
ChristensenellaceaeR.7group	rs79150079	C	A	-0.00423697	5	29352420	0.0020855	0.0420001	NA	NA	NA	NA	NA	NA	NA	TRUE
ChristensenellaceaeR.7group	rs892686	A	G	-0.000634896	9	83043376	0.000984519	0.52	NA	NA	NA	NA	NA	NA	NA	TRUE
ChristensenellaceaeR.7group	rs999354	T	A	-0.00252922	19	34076956	0.00103939	0.015	NA	NA	NA	NA	NA	NA	NA	FALSE
Clostridiumsensustricto1	rs11264403	G	A	0.000738099	1	155676492	0.00234854	0.75	NA	NA	NA	NA	NA	NA	NA	TRUE
Clostridiumsensustricto1	rs115807074	A	G	-0.00813665	5	84997131	0.00231524	0.000439997	NA	NA	NA	NA	NA	NA	NA	TRUE
Clostridiumsensustricto1	rs11586026	A	T	-0.0028946	1	83252771	0.00196159	0.14	NA	NA	NA	NA	NA	NA	NA	FALSE
Clostridiumsensustricto1	rs116847295	C	T	0.000581588	12	43485015	0.00208604	0.780001	NA	NA	NA	NA	NA	NA	NA	TRUE
Clostridiumsensustricto1	rs12341505	G	A	0.00199169	9	136710881	0.00140812	0.16	NA	NA	NA	NA	NA	NA	NA	TRUE
Clostridiumsensustricto1	rs12490337	C	G	0.0031591	3	111482845	0.00114586	0.00580003	NA	NA	NA	NA	NA	NA	NA	FALSE
Clostridiumsensustricto1	rs2795528	G	A	-0.00214423	10	43270264	0.00209892	0.31	NA	NA	NA	NA	NA	NA	NA	TRUE
Clostridiumsensustricto1	rs2817172	C	T	-0.00110193	1	3041519	0.00101463	0.28	NA	NA	NA	NA	NA	NA	NA	TRUE
Clostridiumsensustricto1	rs550843	T	C	0.000164871	6	165722832	0.00149997	0.91	NA	NA	NA	NA	NA	NA	NA	TRUE
Actinomyces	rs10787984	G	C	-0.000355229	10	121356829	0.00125545	0.780001	NA	NA	NA	NA	NA	NA	NA	FALSE
Actinomyces	rs2715439	C	T	-0.00134383	15	99492313	0.000981764	0.17	NA	NA	NA	NA	NA	NA	NA	TRUE
Actinomyces	rs34583783	G	T	-0.00060975	6	67207371	0.00156192	0.7	NA	NA	NA	NA	NA	NA	NA	TRUE
Actinomyces	rs35011108	A	G	-0.000389995	6	133007480	0.00228468	0.86	NA	NA	NA	NA	NA	NA	NA	TRUE
Actinomyces	rs4073240	G	A	-0.00096943	6	169224781	0.00100401	0.33	NA	NA	NA	NA	NA	NA	NA	TRUE
Actinomyces	rs4146653	G	A	-2.48482e-05	10	4782841	0.00127924	0.98	NA	NA	NA	NA	NA	NA	NA	TRUE
Actinomyces	rs71315246	A	G	-0.00344793	3	101352439	0.00134583	0.01	NA	NA	NA	NA	NA	NA	NA	TRUE
Actinomyces	rs7915461	T	C	0.00480155	10	127532121	0.00205196	0.0189998	NA	NA	NA	NA	NA	NA	NA	TRUE
Senegalimassilia	rs10036909	C	T	-0.0001368	5	127861692	0.00193567	0.94	NA	NA	NA	NA	NA	NA	NA	TRUE
Senegalimassilia	rs11787826	C	A	0.000413084	9	34332382	0.000978826	0.67	NA	NA	NA	NA	NA	NA	NA	TRUE
Senegalimassilia	rs13383270	G	C	-0.000310915	2	220831701	0.000987959	0.75	NA	NA	NA	NA	NA	NA	NA	FALSE
Senegalimassilia	rs1990708	A	C	-0.00270543	2	206654123	0.00142136	0.0569994	NA	NA	NA	NA	NA	NA	NA	TRUE
Senegalimassilia	rs2017373	C	T	-0.000119881	14	34431996	0.00101142	0.91	NA	NA	NA	NA	NA	NA	NA	TRUE
Senegalimassilia	rs57512504	T	A	0.000112275	13	19489214	0.000985755	0.91	NA	NA	NA	NA	NA	NA	NA	FALSE
Senegalimassilia	rs7225245	G	A	-0.000605852	17	48379615	0.00102279	0.55	NA	NA	NA	NA	NA	NA	NA	TRUE
Senegalimassilia	rs72887800	T	A	0.000974357	17	74949284	0.00100798	0.33	NA	NA	NA	NA	NA	NA	NA	FALSE
Hungatella	rs10044993	C	A	-0.000356474	5	58424440	0.00139203	0.8	NA	NA	NA	NA	NA	NA	NA	TRUE
Hungatella	rs13128780	T	C	-0.00193213	4	166058998	0.00139393	0.17	NA	NA	NA	NA	NA	NA	NA	TRUE
Hungatella	rs13249325	T	G	-0.000218291	8	14853525	0.0010093	0.83	NA	NA	NA	NA	NA	NA	NA	TRUE
Hungatella	rs17092615	G	A	-0.0018104	14	95973619	0.00145783	0.21	NA	NA	NA	NA	NA	NA	NA	TRUE
Hungatella	rs72759041	G	T	-0.00189798	15	89577376	0.00114738	0.0980009	NA	NA	NA	NA	NA	NA	NA	TRUE
RuminococcaceaeUCG011	rs10274562	C	T	0.0015391	7	11222521	0.00102312	0.13	NA	NA	NA	NA	NA	NA	NA	TRUE
RuminococcaceaeUCG011	rs12636310	G	A	0.00228233	3	185469491	0.00119076	0.0549997	NA	NA	NA	NA	NA	NA	NA	TRUE
RuminococcaceaeUCG011	rs12724320	C	T	0.000168502	1	179370499	0.00105328	0.87	NA	NA	NA	NA	NA	NA	NA	TRUE
RuminococcaceaeUCG011	rs1416041	A	C	0.000136837	6	105073676	0.00144935	0.92	NA	NA	NA	NA	NA	NA	NA	TRUE
RuminococcaceaeUCG011	rs2729556	C	T	2.44963e-05	7	111763988	0.000978192	0.98	NA	NA	NA	NA	NA	NA	NA	TRUE
RuminococcaceaeUCG011	rs4490371	T	C	0.000705487	3	76205107	0.00102974	0.49	NA	NA	NA	NA	NA	NA	NA	TRUE
RuminococcaceaeUCG011	rs79113084	C	T	-0.000595061	12	29634919	0.00130102	0.649999	NA	NA	NA	NA	NA	NA	NA	TRUE
RuminococcaceaeUCG011	rs9729514	A	G	0.00439755	1	219901055	0.00168099	0.0089	NA	NA	NA	NA	NA	NA	NA	TRUE
Sellimonas	rs113379006	T	C	0.000120042	3	42008186	0.00138903	0.93	NA	NA	NA	NA	NA	NA	NA	TRUE
Sellimonas	rs13417181	T	C	-0.0016731	2	174308394	0.00141533	0.24	NA	NA	NA	NA	NA	NA	NA	TRUE
Sellimonas	rs2016057	A	C	0.00143721	15	52105282	0.00100286	0.15	NA	NA	NA	NA	NA	NA	NA	TRUE
Sellimonas	rs2187447	A	C	-0.0015176	11	79332972	0.00194673	0.44	NA	NA	NA	NA	NA	NA	NA	TRUE
Sellimonas	rs2371572	A	C	-0.00231684	2	213214174	0.000981293	0.0179999	NA	NA	NA	NA	NA	NA	NA	TRUE
Sellimonas	rs41816	A	G	0.00223945	7	106250164	0.00113021	0.0479999	NA	NA	NA	NA	NA	NA	NA	TRUE
Sellimonas	rs4600608	A	G	-0.00131405	2	180278564	0.00116941	0.26	NA	NA	NA	NA	NA	NA	NA	TRUE
Sellimonas	rs553697	T	C	0.000895654	6	93730393	0.00131352	0.5	NA	NA	NA	NA	NA	NA	NA	TRUE
Sellimonas	rs56203279	T	C	0.000995894	7	111501524	0.00104789	0.34	NA	NA	NA	NA	NA	NA	NA	TRUE
Sellimonas	rs72553859	G	C	-7.32689e-06	1	247579710	0.00131215	1	NA	NA	NA	NA	NA	NA	NA	FALSE
Sellimonas	rs7968030	A	T	0.00293239	12	100709313	0.00109107	0.00719996	NA	NA	NA	NA	NA	NA	NA	FALSE
Roseburia	rs116270582	T	A	-0.00150062	4	119349	0.0020205	0.46	NA	NA	NA	NA	NA	NA	NA	FALSE
Roseburia	rs12740451	T	C	-0.00120392	1	95178974	0.00141095	0.39	NA	NA	NA	NA	NA	NA	NA	TRUE
Roseburia	rs147990086	A	G	0.000740111	1	145655256	0.00116717	0.53	NA	NA	NA	NA	NA	NA	NA	TRUE
Roseburia	rs16910295	T	C	-0.000282366	11	12009569	0.00190534	0.88	NA	NA	NA	NA	NA	NA	NA	TRUE
Roseburia	rs2034589	G	C	-0.00083817	16	8307948	0.0011861	0.48	NA	NA	NA	NA	NA	NA	NA	FALSE
Roseburia	rs2160994	T	C	0.00236653	12	50650057	0.00102224	0.021	NA	NA	NA	NA	NA	NA	NA	TRUE
Roseburia	rs2943022	T	C	-0.00254014	5	89598914	0.000987941	0.01	NA	NA	NA	NA	NA	NA	NA	TRUE
Roseburia	rs302266	T	C	0.000135042	1	194183650	0.00155166	0.93	NA	NA	NA	NA	NA	NA	NA	TRUE
Roseburia	rs329182	T	C	-0.000463327	5	125076494	0.00141255	0.74	NA	NA	NA	NA	NA	NA	NA	TRUE
Roseburia	rs4748237	G	C	-0.000376849	10	16051097	0.000985933	0.7	NA	NA	NA	NA	NA	NA	NA	FALSE
Roseburia	rs55858165	A	C	0.000668227	15	86512809	0.00216716	0.760001	NA	NA	NA	NA	NA	NA	NA	TRUE
Roseburia	rs57466170	C	T	-0.00427266	15	37859065	0.00172786	0.0129999	NA	NA	NA	NA	NA	NA	NA	TRUE
Roseburia	rs6445851	G	A	-0.0010367	3	57116228	0.000998698	0.3	NA	NA	NA	NA	NA	NA	NA	TRUE
Roseburia	rs6930661	C	T	-0.00172729	6	12774611	0.00186109	0.35	NA	NA	NA	NA	NA	NA	NA	TRUE
Roseburia	rs75326254	C	T	-0.0017656	6	166170836	0.00200973	0.38	NA	NA	NA	NA	NA	NA	NA	TRUE
Roseburia	rs78753150	A	C	-0.00166222	5	144135655	0.00205335	0.42	NA	NA	NA	NA	NA	NA	NA	TRUE
Roseburia	rs9300744	C	T	-0.00125405	13	103117486	0.00115403	0.28	NA	NA	NA	NA	NA	NA	NA	TRUE
LachnospiraceaeNC2004group	rs117467633	T	C	0.003229	17	21157406	0.00195165	0.0980009	NA	NA	NA	NA	NA	NA	NA	TRUE
LachnospiraceaeNC2004group	rs12127733	G	A	0.00179972	1	234157721	0.00128558	0.16	NA	NA	NA	NA	NA	NA	NA	TRUE
LachnospiraceaeNC2004group	rs12208226	C	A	0.00154103	6	22725908	0.00178465	0.39	NA	NA	NA	NA	NA	NA	NA	TRUE
LachnospiraceaeNC2004group	rs12863463	G	A	0.00140086	13	47512191	0.00186653	0.450001	NA	NA	NA	NA	NA	NA	NA	TRUE
LachnospiraceaeNC2004group	rs1331592	C	G	0.000816369	9	122239986	0.00116955	0.49	NA	NA	NA	NA	NA	NA	NA	FALSE
LachnospiraceaeNC2004group	rs17067076	G	A	-0.00347719	18	58229086	0.00216761	0.11	NA	NA	NA	NA	NA	NA	NA	TRUE
LachnospiraceaeNC2004group	rs1928659	T	C	0.00154654	9	29334137	0.00114189	0.18	NA	NA	NA	NA	NA	NA	NA	TRUE
LachnospiraceaeNC2004group	rs1929743	T	C	-0.000473263	13	76829562	0.00102874	0.649999	NA	NA	NA	NA	NA	NA	NA	TRUE
LachnospiraceaeNC2004group	rs3756315	A	G	0.000832317	5	149544722	0.00104543	0.43	NA	NA	NA	NA	NA	NA	NA	TRUE
LachnospiraceaeNC2004group	rs6116753	G	A	0.000803148	20	5330700	0.00111835	0.47	NA	NA	NA	NA	NA	NA	NA	TRUE
Ruminococcus1	rs10167839	A	G	-0.000521165	2	181882879	0.00103358	0.61	NA	NA	NA	NA	NA	NA	NA	TRUE
Ruminococcus1	rs10769159	G	C	-0.000428946	11	45688595	0.000977173	0.66	NA	NA	NA	NA	NA	NA	NA	FALSE
Ruminococcus1	rs10995816	C	G	-0.00133765	10	65870347	0.00165027	0.42	NA	NA	NA	NA	NA	NA	NA	FALSE
Ruminococcus1	rs11783695	G	T	0.000923997	8	144596903	0.00143227	0.52	NA	NA	NA	NA	NA	NA	NA	TRUE
Ruminococcus1	rs17781867	C	T	0.000943664	17	71256018	0.00174947	0.59	NA	NA	NA	NA	NA	NA	NA	TRUE
Ruminococcus1	rs3000856	T	A	7.55596e-05	1	12778598	0.00152078	0.96	NA	NA	NA	NA	NA	NA	NA	FALSE
Ruminococcus1	rs3819978	C	T	-0.00276919	1	241789757	0.00215731	0.2	NA	NA	NA	NA	NA	NA	NA	TRUE
Ruminococcus1	rs4849717	T	A	0.000210898	2	119481372	0.00234991	0.93	NA	NA	NA	NA	NA	NA	NA	FALSE
Ruminococcus1	rs6105066	T	C	0.000888608	20	13258628	0.00117342	0.450001	NA	NA	NA	NA	NA	NA	NA	TRUE
Ruminococcus1	rs6493760	C	T	0.0020367	15	55439182	0.0010081	0.0430002	NA	NA	NA	NA	NA	NA	NA	TRUE
Ruminococcus1	rs7117576	A	G	-0.00089072	11	114023573	0.00150268	0.55	NA	NA	NA	NA	NA	NA	NA	TRUE
Ruminococcus1	rs7583465	C	T	-0.00085021	2	10533921	0.000995514	0.39	NA	NA	NA	NA	NA	NA	NA	TRUE
Ruminococcus1	rs78572139	G	A	-0.000773439	5	15944587	0.00206095	0.709999	NA	NA	NA	NA	NA	NA	NA	TRUE
Ruminococcus1	rs78613526	G	A	0.00173492	2	65925212	0.00213214	0.42	NA	NA	NA	NA	NA	NA	NA	TRUE
Allisonella	rs1901739	T	G	-0.00097034	5	114286707	0.000984203	0.32	NA	NA	NA	NA	NA	NA	NA	TRUE
Allisonella	rs35110698	T	C	-0.00198542	12	28018998	0.00131937	0.13	NA	NA	NA	NA	NA	NA	NA	TRUE
Allisonella	rs35778461	C	T	-0.00260668	9	100150556	0.00123906	0.0350002	NA	NA	NA	NA	NA	NA	NA	TRUE
Allisonella	rs594561	C	T	0.00631735	11	88632972	0.000982244	1.29999e-10	NA	NA	NA	NA	NA	NA	NA	TRUE
Allisonella	rs602075	A	G	0.000991976	9	79110160	0.0011152	0.37	NA	NA	NA	NA	NA	NA	NA	TRUE
Allisonella	rs6742198	G	A	0.000724787	2	33607071	0.00120779	0.55	NA	NA	NA	NA	NA	NA	NA	TRUE
Allisonella	rs685403	G	C	0.000223613	18	75370866	0.00173559	0.9	NA	NA	NA	NA	NA	NA	NA	FALSE
Allisonella	rs76904847	G	A	0.00161681	7	137968010	0.00128038	0.21	NA	NA	NA	NA	NA	NA	NA	TRUE
Allisonella	rs7898615	T	G	0.00143847	10	122413451	0.00147062	0.33	NA	NA	NA	NA	NA	NA	NA	TRUE
Escherichia.Shigella	rs112767262	T	C	0.00132881	16	3750623	0.0012563	0.29	NA	NA	NA	NA	NA	NA	NA	TRUE
Escherichia.Shigella	rs113127095	A	G	-0.000918417	13	23253392	0.00207084	0.66	NA	NA	NA	NA	NA	NA	NA	TRUE
Escherichia.Shigella	rs113513883	A	G	-0.00295339	7	140678199	0.00208862	0.16	NA	NA	NA	NA	NA	NA	NA	TRUE
Escherichia.Shigella	rs1154904	A	G	0.00185779	11	134774845	0.000980449	0.0580003	NA	NA	NA	NA	NA	NA	NA	TRUE
Escherichia.Shigella	rs11706043	T	A	0.00129434	3	3173016	0.00127837	0.31	NA	NA	NA	NA	NA	NA	NA	FALSE
Escherichia.Shigella	rs117092367	A	T	0.00256232	10	69394914	0.00182088	0.16	NA	NA	NA	NA	NA	NA	NA	FALSE
Escherichia.Shigella	rs118526	C	A	-0.000563897	5	79863544	0.000994804	0.57	NA	NA	NA	NA	NA	NA	NA	TRUE
Escherichia.Shigella	rs2267739	G	C	-0.000185271	7	31136897	0.00186445	0.92	NA	NA	NA	NA	NA	NA	NA	FALSE
Escherichia.Shigella	rs2798105	A	G	0.00304978	1	48961903	0.00166047	0.0659994	NA	NA	NA	NA	NA	NA	NA	TRUE
Escherichia.Shigella	rs35555519	C	G	-0.000185828	16	77711641	0.00178139	0.92	NA	NA	NA	NA	NA	NA	NA	FALSE
Escherichia.Shigella	rs4731451	G	A	-0.000294795	7	128054100	0.00101942	0.77	NA	NA	NA	NA	NA	NA	NA	TRUE
Escherichia.Shigella	rs57024273	T	C	0.00108294	2	236515155	0.00108426	0.32	NA	NA	NA	NA	NA	NA	NA	TRUE
Escherichia.Shigella	rs592299	T	C	0.000395207	9	136179347	0.00098086	0.69	NA	NA	NA	NA	NA	NA	NA	TRUE
Escherichia.Shigella	rs73208162	A	G	0.00150377	21	39324484	0.0019198	0.43	NA	NA	NA	NA	NA	NA	NA	TRUE
Escherichia.Shigella	rs7502686	G	C	0.00142	17	14173290	0.00208389	0.5	NA	NA	NA	NA	NA	NA	NA	FALSE
RuminococcaceaeUCG004	rs10976229	T	G	0.000903374	9	7317307	0.0014351	0.53	NA	NA	NA	NA	NA	NA	NA	TRUE
RuminococcaceaeUCG004	rs11961899	G	A	4.96601e-05	6	132887921	0.00107823	0.96	NA	NA	NA	NA	NA	NA	NA	TRUE
RuminococcaceaeUCG004	rs12125734	G	T	-0.00303129	1	103732214	0.00163179	0.0629999	NA	NA	NA	NA	NA	NA	NA	TRUE
RuminococcaceaeUCG004	rs2248146	T	C	0.00251269	7	24791998	0.00104605	0.016	NA	NA	NA	NA	NA	NA	NA	TRUE
RuminococcaceaeUCG004	rs3800154	A	C	-0.000491313	6	2119329	0.00125194	0.69	NA	NA	NA	NA	NA	NA	NA	TRUE
RuminococcaceaeUCG004	rs511258	G	A	-0.000611502	3	169966722	0.00109483	0.58	NA	NA	NA	NA	NA	NA	NA	TRUE
RuminococcaceaeUCG004	rs550351	A	C	-0.00128692	1	18676399	0.00139991	0.36	NA	NA	NA	NA	NA	NA	NA	TRUE
RuminococcaceaeUCG004	rs6769553	A	G	-0.0010751	3	54427795	0.00107629	0.32	NA	NA	NA	NA	NA	NA	NA	TRUE
RuminococcaceaeUCG004	rs7123615	C	G	-0.00115669	11	15771251	0.00120691	0.34	NA	NA	NA	NA	NA	NA	NA	FALSE
RuminococcaceaeUCG004	rs7569771	A	G	-0.00070702	2	239846337	0.00118719	0.55	NA	NA	NA	NA	NA	NA	NA	TRUE
RuminococcaceaeUCG004	rs872501	G	A	0.00108359	8	139253064	0.00208033	0.6	NA	NA	NA	NA	NA	NA	NA	TRUE
RuminococcaceaeUCG004	rs9818949	G	T	-1.82714e-05	3	197683751	0.00126972	0.99	NA	NA	NA	NA	NA	NA	NA	TRUE
LachnospiraceaeUCG001	rs10815577	C	G	-0.00244573	9	7273249	0.00100068	0.015	NA	NA	NA	NA	NA	NA	NA	FALSE
LachnospiraceaeUCG001	rs12131224	C	T	0.00209181	1	166199362	0.00170699	0.22	NA	NA	NA	NA	NA	NA	NA	TRUE
LachnospiraceaeUCG001	rs2050911	G	A	-0.00177008	1	82384407	0.00107221	0.0990011	NA	NA	NA	NA	NA	NA	NA	TRUE
LachnospiraceaeUCG001	rs2371284	T	C	-5.67012e-05	12	56256262	0.00118247	0.96	NA	NA	NA	NA	NA	NA	NA	TRUE
LachnospiraceaeUCG001	rs437876	T	C	0.00141727	3	42568440	0.00102052	0.16	NA	NA	NA	NA	NA	NA	NA	TRUE
LachnospiraceaeUCG001	rs4981345	T	C	0.00226599	14	21455973	0.00103009	0.0280001	NA	NA	NA	NA	NA	NA	NA	TRUE
LachnospiraceaeUCG001	rs573933	T	C	0.00140344	9	14477851	0.00170228	0.41	NA	NA	NA	NA	NA	NA	NA	TRUE
LachnospiraceaeUCG001	rs62496417	T	G	0.000876531	7	96965504	0.00114913	0.450001	NA	NA	NA	NA	NA	NA	NA	TRUE
LachnospiraceaeUCG001	rs7213933	T	A	-0.00156161	17	36155074	0.00126657	0.22	NA	NA	NA	NA	NA	NA	NA	FALSE
LachnospiraceaeUCG001	rs7341608	T	C	-0.000158131	8	56839500	0.00125267	0.9	NA	NA	NA	NA	NA	NA	NA	TRUE
LachnospiraceaeUCG001	rs74034332	G	A	-0.00202364	16	79092359	0.00227507	0.37	NA	NA	NA	NA	NA	NA	NA	TRUE
LachnospiraceaeUCG001	rs78848836	A	G	0.00185414	1	53773248	0.00169318	0.27	NA	NA	NA	NA	NA	NA	NA	TRUE
LachnospiraceaeUCG001	rs79476906	T	A	-0.000367656	1	108102470	0.00133526	0.780001	NA	NA	NA	NA	NA	NA	NA	FALSE
LachnospiraceaeUCG001	rs8104225	A	G	0.000903662	19	13962924	0.00140228	0.52	NA	NA	NA	NA	NA	NA	NA	TRUE
LachnospiraceaeUCG001	rs9403580	C	T	-0.000682301	6	145006780	0.00161645	0.67	NA	NA	NA	NA	NA	NA	NA	TRUE
LachnospiraceaeUCG001	rs985416	C	T	0.00290683	3	148269083	0.00124069	0.0189998	NA	NA	NA	NA	NA	NA	NA	TRUE
Subdoligranulum	rs10065321	T	C	-0.00132934	5	141857415	0.000994009	0.18	NA	NA	NA	NA	NA	NA	NA	TRUE
Subdoligranulum	rs10497836	C	T	-0.000785267	2	200288718	0.00109924	0.47	NA	NA	NA	NA	NA	NA	NA	TRUE
Subdoligranulum	rs12638227	G	C	0.00163328	3	62327558	0.000982374	0.0959997	NA	NA	NA	NA	NA	NA	NA	FALSE
Subdoligranulum	rs1667315	G	A	0.000185268	2	232408743	0.000987344	0.85	NA	NA	NA	NA	NA	NA	NA	TRUE
Subdoligranulum	rs16962433	A	T	0.00688709	16	13684415	0.00167901	4.09996e-05	NA	NA	NA	NA	NA	NA	NA	FALSE
Subdoligranulum	rs2114677	C	T	0.00181963	10	125472937	0.00212121	0.39	NA	NA	NA	NA	NA	NA	NA	TRUE
Subdoligranulum	rs2171249	C	T	-0.00377401	6	153694029	0.00189305	0.0460002	NA	NA	NA	NA	NA	NA	NA	TRUE
Subdoligranulum	rs35940633	G	A	-0.000276148	14	86933898	0.00101067	0.780001	NA	NA	NA	NA	NA	NA	NA	TRUE
Subdoligranulum	rs3761728	T	G	0.000191254	4	48990885	0.00106416	0.86	NA	NA	NA	NA	NA	NA	NA	TRUE
Subdoligranulum	rs4347804	A	G	0.00175017	2	218215847	0.00242033	0.47	NA	NA	NA	NA	NA	NA	NA	TRUE
Subdoligranulum	rs6555306	T	C	-0.0032698	5	4671383	0.00148857	0.0280001	NA	NA	NA	NA	NA	NA	NA	TRUE
Subdoligranulum	rs75158211	T	C	0.00253094	19	29644694	0.00147465	0.0860003	NA	NA	NA	NA	NA	NA	NA	TRUE
Subdoligranulum	rs76528319	G	T	-0.0018857	5	117799448	0.00237634	0.43	NA	NA	NA	NA	NA	NA	NA	TRUE
Subdoligranulum	rs76664262	T	A	-0.00297656	3	183716408	0.0016544	0.0719996	NA	NA	NA	NA	NA	NA	NA	FALSE
Tyzzerella3	rs10898797	C	T	-0.000335764	11	87588698	0.00134949	0.8	NA	NA	NA	NA	NA	NA	NA	TRUE
Tyzzerella3	rs112102233	A	G	0.00339756	10	46098286	0.00238688	0.15	NA	NA	NA	NA	NA	NA	NA	TRUE
Tyzzerella3	rs1232220	G	T	-0.00321581	6	102680257	0.00147915	0.0299999	NA	NA	NA	NA	NA	NA	NA	TRUE
Tyzzerella3	rs17706273	T	C	0.00143596	5	16388259	0.00141287	0.31	NA	NA	NA	NA	NA	NA	NA	TRUE
Tyzzerella3	rs17809157	A	T	-0.00404776	7	82547827	0.00169065	0.017	NA	NA	NA	NA	NA	NA	NA	FALSE
Tyzzerella3	rs191093	G	A	0.000799636	12	77390329	0.00177343	0.649999	NA	NA	NA	NA	NA	NA	NA	TRUE
Tyzzerella3	rs4904512	T	C	-0.000489478	14	89595945	0.00127009	0.7	NA	NA	NA	NA	NA	NA	NA	TRUE
Tyzzerella3	rs55799124	A	G	0.000904261	17	3738781	0.00116691	0.44	NA	NA	NA	NA	NA	NA	NA	TRUE
Tyzzerella3	rs67476743	T	G	0.00060448	19	1030320	0.00107466	0.57	NA	NA	NA	NA	NA	NA	NA	TRUE
Tyzzerella3	rs6920448	C	T	-8.1636e-05	6	5755626	0.00150461	0.96	NA	NA	NA	NA	NA	NA	NA	TRUE
Tyzzerella3	rs7019909	T	C	6.29845e-05	9	33113322	0.00159766	0.97	NA	NA	NA	NA	NA	NA	NA	TRUE
Tyzzerella3	rs7333521	T	C	-0.00230879	13	81593016	0.00214443	0.28	NA	NA	NA	NA	NA	NA	NA	TRUE
Tyzzerella3	rs75091807	G	T	-0.000130036	13	35023691	0.001752	0.94	NA	NA	NA	NA	NA	NA	NA	TRUE
Tyzzerella3	rs7561370	T	C	-0.00546268	2	57810406	0.00145587	0.000179999	NA	NA	NA	NA	NA	NA	NA	TRUE
Butyricicoccus	rs10084203	A	G	0.000456779	2	191304149	0.00112758	0.69	NA	NA	NA	NA	NA	NA	NA	TRUE
Butyricicoccus	rs12034718	A	G	-0.00437777	1	67379595	0.00137605	0.0015	NA	NA	NA	NA	NA	NA	NA	TRUE
Butyricicoccus	rs12585793	T	C	0.00231118	13	27018240	0.00240498	0.34	NA	NA	NA	NA	NA	NA	NA	TRUE
Butyricicoccus	rs2017189	G	T	0.00141976	4	7460153	0.000987741	0.15	NA	NA	NA	NA	NA	NA	NA	TRUE
Butyricicoccus	rs4962426	G	T	0.000433733	10	126908208	0.00118438	0.709999	NA	NA	NA	NA	NA	NA	NA	TRUE
Butyricicoccus	rs56221232	T	C	-0.00129536	2	153453410	0.00152186	0.39	NA	NA	NA	NA	NA	NA	NA	TRUE
Butyricicoccus	rs62478070	T	G	-0.00235553	7	157688150	0.00222032	0.29	NA	NA	NA	NA	NA	NA	NA	TRUE
Butyricicoccus	rs7322368	T	C	-0.00271808	13	100213990	0.00166697	0.1	NA	NA	NA	NA	NA	NA	NA	TRUE
Butyricicoccus	rs75238760	T	A	-0.00203892	18	22899113	0.00123086	0.0980009	NA	NA	NA	NA	NA	NA	NA	FALSE
Bilophila	rs11069458	T	C	0.00209132	13	102402685	0.00130491	0.11	NA	NA	NA	NA	NA	NA	NA	TRUE
Bilophila	rs116261629	G	C	0.0032033	6	20505628	0.00198956	0.11	NA	NA	NA	NA	NA	NA	NA	FALSE
Bilophila	rs1241171	G	A	-0.000388149	1	103299921	0.00120049	0.75	NA	NA	NA	NA	NA	NA	NA	TRUE
Bilophila	rs1571225	C	T	0.0025097	9	4940871	0.00141432	0.0759994	NA	NA	NA	NA	NA	NA	NA	TRUE
Bilophila	rs1917709	A	T	-0.00206789	7	123174986	0.0019546	0.29	NA	NA	NA	NA	NA	NA	NA	FALSE
Bilophila	rs1969927	G	A	2.76326e-05	12	100786847	0.000994534	0.98	NA	NA	NA	NA	NA	NA	NA	TRUE
Bilophila	rs2713349	A	T	0.00234208	7	9510367	0.0011101	0.0350002	NA	NA	NA	NA	NA	NA	NA	FALSE
Bilophila	rs2728491	G	T	-0.000183343	7	47211859	0.0010851	0.87	TRUE	rs2728491	rs6959155	G	T	T	C	TRUE
Bilophila	rs3827020	C	T	0.00328808	20	61980991	0.0013087	0.012	NA	NA	NA	NA	NA	NA	NA	TRUE
Bilophila	rs4798126	G	A	0.00101184	18	3765773	0.00138389	0.46	NA	NA	NA	NA	NA	NA	NA	TRUE
Bilophila	rs542415	T	C	-0.00210494	15	50011554	0.00103815	0.0430002	NA	NA	NA	NA	NA	NA	NA	TRUE
Bilophila	rs60178956	G	A	0.0010227	8	90878338	0.00111984	0.36	NA	NA	NA	NA	NA	NA	NA	TRUE
Bilophila	rs6793291	C	A	-0.00137958	3	194419531	0.00167621	0.41	NA	NA	NA	NA	NA	NA	NA	TRUE
Bilophila	rs72676854	T	C	-0.00351351	8	109990939	0.00199628	0.0779992	NA	NA	NA	NA	NA	NA	NA	TRUE
Bilophila	rs7802841	C	A	0.000827513	7	138583840	0.00105677	0.43	NA	NA	NA	NA	NA	NA	NA	TRUE
Bilophila	rs8013541	A	T	0.000838723	14	67640571	0.000987829	0.4	NA	NA	NA	NA	NA	NA	NA	FALSE
Bilophila	rs9899990	A	G	0.000745419	17	9121579	0.00179785	0.68	NA	NA	NA	NA	NA	NA	NA	TRUE
DefluviitaleaceaeUCG011	rs112893842	T	C	-5.19255e-05	9	8786663	0.00148987	0.97	NA	NA	NA	NA	NA	NA	NA	TRUE
DefluviitaleaceaeUCG011	rs1582238	T	C	-0.000779671	1	118723685	0.00104361	0.46	NA	NA	NA	NA	NA	NA	NA	TRUE
DefluviitaleaceaeUCG011	rs28696126	A	T	0.000546046	7	79734541	0.00145987	0.709999	NA	NA	NA	NA	NA	NA	NA	FALSE
DefluviitaleaceaeUCG011	rs2892880	G	A	0.000249684	4	120741726	0.00113087	0.83	NA	NA	NA	NA	NA	NA	NA	TRUE
DefluviitaleaceaeUCG011	rs4344384	G	T	-0.000271342	10	66407366	0.000981514	0.780001	NA	NA	NA	NA	NA	NA	NA	TRUE
DefluviitaleaceaeUCG011	rs4677103	A	G	-0.000126999	3	72207794	0.00127269	0.92	NA	NA	NA	NA	NA	NA	NA	TRUE
DefluviitaleaceaeUCG011	rs55658617	T	C	0.00224773	21	41811003	0.00180815	0.21	NA	NA	NA	NA	NA	NA	NA	TRUE
DefluviitaleaceaeUCG011	rs72731813	C	T	-0.00173262	4	147414743	0.00177706	0.33	NA	NA	NA	NA	NA	NA	NA	TRUE
DefluviitaleaceaeUCG011	rs9608282	T	G	-0.00280806	22	24804081	0.00184463	0.13	NA	NA	NA	NA	NA	NA	NA	TRUE
DefluviitaleaceaeUCG011	rs9725395	A	G	-0.00124649	1	85205632	0.00181426	0.49	NA	NA	NA	NA	NA	NA	NA	TRUE
Fusicatenibacter	rs10439674	A	G	0.000975475	21	42681392	0.00121851	0.42	NA	NA	NA	NA	NA	NA	NA	TRUE
Fusicatenibacter	rs167879	C	T	-0.00361049	20	55937366	0.0012916	0.00519996	NA	NA	NA	NA	NA	NA	NA	TRUE
Fusicatenibacter	rs1864685	A	C	0.000532977	17	70721782	0.000979556	0.59	NA	NA	NA	NA	NA	NA	NA	TRUE
Fusicatenibacter	rs2025938	G	A	-0.00124755	10	112177119	0.00178022	0.48	NA	NA	NA	NA	NA	NA	NA	TRUE
Fusicatenibacter	rs2039204	T	A	-0.00253264	9	130371107	0.000977884	0.00959997	NA	NA	NA	NA	NA	NA	NA	FALSE
Fusicatenibacter	rs206581	A	G	-0.00118491	18	10370596	0.0011751	0.31	NA	NA	NA	NA	NA	NA	NA	TRUE
Fusicatenibacter	rs2132128	G	A	0.00113479	8	15360718	0.00148386	0.44	NA	NA	NA	NA	NA	NA	NA	TRUE
Fusicatenibacter	rs3303	T	C	-0.00181734	10	120447429	0.00176301	0.3	NA	NA	NA	NA	NA	NA	NA	TRUE
Fusicatenibacter	rs4378146	A	C	-0.00161355	1	24927625	0.00112571	0.15	NA	NA	NA	NA	NA	NA	NA	TRUE
Fusicatenibacter	rs60254196	A	G	0.000338782	7	148856720	0.000981591	0.73	NA	NA	NA	NA	NA	NA	NA	TRUE
Fusicatenibacter	rs62187631	T	C	0.000490297	2	226649570	0.0013565	0.719999	NA	NA	NA	NA	NA	NA	NA	TRUE
Fusicatenibacter	rs62353480	A	G	5.2068e-05	5	29595000	0.00128612	0.97	NA	NA	NA	NA	NA	NA	NA	TRUE
Fusicatenibacter	rs6515626	G	A	0.000709836	20	25257001	0.00240948	0.77	NA	NA	NA	NA	NA	NA	NA	TRUE
Fusicatenibacter	rs704418	T	C	0.000461208	3	64252803	0.00141741	0.74	NA	NA	NA	NA	NA	NA	NA	TRUE
Fusicatenibacter	rs73103914	A	G	-0.00158192	12	58658311	0.00119551	0.19	NA	NA	NA	NA	NA	NA	NA	TRUE
Fusicatenibacter	rs792108	T	C	0.000309163	2	5532793	0.00101769	0.760001	NA	NA	NA	NA	NA	NA	NA	TRUE
Fusicatenibacter	rs8028026	A	G	-0.00160538	15	88353215	0.00154434	0.3	NA	NA	NA	NA	NA	NA	NA	TRUE
Fusicatenibacter	rs8063430	T	C	0.00116457	16	73821805	0.00211992	0.58	NA	NA	NA	NA	NA	NA	NA	TRUE
Fusicatenibacter	rs9905659	G	A	-0.00201352	17	70697344	0.00128132	0.12	NA	NA	NA	NA	NA	NA	NA	TRUE
Eubacteriumhalliigroup	rs10501370	C	T	-0.00154286	11	58040621	0.00232139	0.51	NA	NA	NA	NA	NA	NA	NA	TRUE
Eubacteriumhalliigroup	rs10798999	C	T	0.00172409	1	34308917	0.0011829	0.14	NA	NA	NA	NA	NA	NA	NA	TRUE
Eubacteriumhalliigroup	rs10808115	A	C	-0.000320232	7	100635375	0.000979485	0.74	NA	NA	NA	NA	NA	NA	NA	TRUE
Eubacteriumhalliigroup	rs117748144	T	C	-0.00422512	11	11771637	0.00216218	0.051	NA	NA	NA	NA	NA	NA	NA	TRUE
Eubacteriumhalliigroup	rs13116360	T	C	-0.00234788	4	111885431	0.00211872	0.27	NA	NA	NA	NA	NA	NA	NA	TRUE
Eubacteriumhalliigroup	rs138531890	A	G	0.00151343	3	195238086	0.00217938	0.49	NA	NA	NA	NA	NA	NA	NA	TRUE
Eubacteriumhalliigroup	rs17074066	T	C	-0.00115831	4	183709536	0.00172079	0.5	NA	NA	NA	NA	NA	NA	NA	TRUE
Eubacteriumhalliigroup	rs17474256	G	A	0.000751323	1	104524676	0.00164758	0.649999	NA	NA	NA	NA	NA	NA	NA	TRUE
Eubacteriumhalliigroup	rs281379	A	G	0.00125315	19	49214274	0.000976999	0.2	NA	NA	NA	NA	NA	NA	NA	TRUE
Eubacteriumhalliigroup	rs28584818	A	G	0.002215	3	64664456	0.00218322	0.31	NA	NA	NA	NA	NA	NA	NA	TRUE
Eubacteriumhalliigroup	rs60254196	A	G	0.000338782	7	148856720	0.000981591	0.73	NA	NA	NA	NA	NA	NA	NA	TRUE
Eubacteriumhalliigroup	rs630939	C	T	0.000860089	18	48384463	0.000994091	0.39	NA	NA	NA	NA	NA	NA	NA	TRUE
Eubacteriumhalliigroup	rs6550770	T	C	-0.00219831	3	23663416	0.00217268	0.31	NA	NA	NA	NA	NA	NA	NA	TRUE
Eubacteriumhalliigroup	rs74018587	C	T	0.00326787	15	62014160	0.00274791	0.23	NA	NA	NA	NA	NA	NA	NA	TRUE
Eubacteriumhalliigroup	rs78056098	G	T	-0.00113322	11	123789877	0.00102146	0.27	NA	NA	NA	NA	NA	NA	NA	TRUE
Eubacteriumhalliigroup	rs949971	T	G	0.00328943	3	110283389	0.00100973	0.00109999	NA	NA	NA	NA	NA	NA	NA	TRUE
Haemophilus	rs10781340	G	A	-0.000176088	9	78752170	0.00130124	0.89	NA	NA	NA	NA	NA	NA	NA	TRUE
Haemophilus	rs10840326	C	G	0.00110122	11	9951672	0.0009835	0.26	NA	NA	NA	NA	NA	NA	NA	FALSE
Haemophilus	rs111582866	G	A	-0.00232183	16	48742489	0.00159506	0.15	NA	NA	NA	NA	NA	NA	NA	TRUE
Haemophilus	rs12191680	C	G	0.00226887	6	129224488	0.00136682	0.0969996	NA	NA	NA	NA	NA	NA	NA	FALSE
Haemophilus	rs12876183	T	A	0.00095321	13	85114550	0.00111599	0.39	NA	NA	NA	NA	NA	NA	NA	FALSE
Haemophilus	rs35509	G	A	0.00102658	12	115493337	0.00167061	0.54	NA	NA	NA	NA	NA	NA	NA	TRUE
Haemophilus	rs4822728	T	C	-7.78921e-05	22	26891808	0.00100735	0.94	NA	NA	NA	NA	NA	NA	NA	TRUE
Haemophilus	rs56310940	G	C	0.00334218	7	24360361	0.00185168	0.0710003	NA	NA	NA	NA	NA	NA	NA	FALSE
Haemophilus	rs76022354	C	T	-0.00492709	10	94306385	0.0023835	0.0389996	NA	NA	NA	NA	NA	NA	NA	TRUE
Haemophilus	rs78909003	T	C	0.000716722	9	105650242	0.00219726	0.74	NA	NA	NA	NA	NA	NA	NA	TRUE
Haemophilus	rs9328464	T	C	-0.000505394	6	8350917	0.000973111	0.6	NA	NA	NA	NA	NA	NA	NA	TRUE
Haemophilus	rs9382510	C	T	0.0022104	6	55448491	0.00115424	0.0549997	NA	NA	NA	NA	NA	NA	NA	TRUE
Haemophilus	rs9574096	A	T	0.00248221	13	36104947	0.00101782	0.015	NA	NA	NA	NA	NA	NA	NA	FALSE
Haemophilus	rs9895850	T	C	-0.00162054	17	64535013	0.00222406	0.47	NA	NA	NA	NA	NA	NA	NA	TRUE
RuminococcaceaeUCG005	rs10873449	T	C	0.00260046	14	94630731	0.0013159	0.0479999	NA	NA	NA	NA	NA	NA	NA	TRUE
RuminococcaceaeUCG005	rs10937802	G	A	-0.000199123	4	7302344	0.00160728	0.9	NA	NA	NA	NA	NA	NA	NA	TRUE
RuminococcaceaeUCG005	rs10950694	T	C	0.000151873	7	18026604	0.000993346	0.88	NA	NA	NA	NA	NA	NA	NA	TRUE
RuminococcaceaeUCG005	rs114279581	A	G	3.76198e-05	2	198122357	0.0020456	0.99	NA	NA	NA	NA	NA	NA	NA	TRUE
RuminococcaceaeUCG005	rs12288512	A	G	-0.00184545	11	27747671	0.00120785	0.13	NA	NA	NA	NA	NA	NA	NA	TRUE
RuminococcaceaeUCG005	rs12458218	T	C	0.00169962	18	22575871	0.00130034	0.19	NA	NA	NA	NA	NA	NA	NA	TRUE
RuminococcaceaeUCG005	rs2893871	G	A	0.0013385	10	62662781	0.00136533	0.33	NA	NA	NA	NA	NA	NA	NA	TRUE
RuminococcaceaeUCG005	rs34781347	G	A	0.00125702	20	16312851	0.0021342	0.56	NA	NA	NA	NA	NA	NA	NA	TRUE
RuminococcaceaeUCG005	rs35166120	C	G	0.0021234	8	3099727	0.001315	0.11	NA	NA	NA	NA	NA	NA	NA	FALSE
RuminococcaceaeUCG005	rs394449	A	T	0.000494897	17	7034575	0.00124271	0.69	NA	NA	NA	NA	NA	NA	NA	FALSE
RuminococcaceaeUCG005	rs55793120	T	C	0.00187323	12	47384118	0.00216159	0.39	NA	NA	NA	NA	NA	NA	NA	TRUE
RuminococcaceaeUCG005	rs60081663	C	G	-0.00275419	5	32755085	0.0022092	0.21	NA	NA	NA	NA	NA	NA	NA	FALSE
RuminococcaceaeUCG005	rs72776570	C	A	-0.00155141	10	4240906	0.00168231	0.36	NA	NA	NA	NA	NA	NA	NA	TRUE
RuminococcaceaeUCG005	rs7449320	C	A	-0.000209541	5	154003091	0.00118053	0.86	NA	NA	NA	NA	NA	NA	NA	TRUE
RuminococcaceaeUCG005	rs7555878	A	G	-0.00109374	1	187906034	0.00111068	0.32	NA	NA	NA	NA	NA	NA	NA	TRUE
RuminococcaceaeUCG005	rs7586445	G	A	0.00264178	2	239509030	0.00137819	0.0549997	NA	NA	NA	NA	NA	NA	NA	TRUE
RuminococcaceaeUCG005	rs898577	T	C	0.000464945	15	68705697	0.00201664	0.82	NA	NA	NA	NA	NA	NA	NA	TRUE
Sutterella	rs1145877	A	G	0.00120861	6	82386821	0.00137355	0.38	NA	NA	NA	NA	NA	NA	NA	TRUE
Sutterella	rs11591622	T	G	-0.000820747	10	102520687	0.0011361	0.47	NA	NA	NA	NA	NA	NA	NA	TRUE
Sutterella	rs13173038	A	G	-3.2393e-05	5	58499183	0.00120799	0.98	NA	NA	NA	NA	NA	NA	NA	TRUE
Sutterella	rs143438747	T	C	0.000862206	1	63278549	0.00206619	0.68	NA	NA	NA	NA	NA	NA	NA	TRUE
Sutterella	rs2050185	G	A	0.00368105	6	147936781	0.00101437	0.000280001	NA	NA	NA	NA	NA	NA	NA	TRUE
Sutterella	rs2321387	G	A	0.000141405	13	58689340	0.000987126	0.89	NA	NA	NA	NA	NA	NA	NA	TRUE
Sutterella	rs2613606	C	T	-0.00156818	7	111285025	0.000985846	0.11	NA	NA	NA	NA	NA	NA	NA	TRUE
Sutterella	rs607327	C	T	0.00069635	11	111695709	0.00101074	0.49	NA	NA	NA	NA	NA	NA	NA	TRUE
Sutterella	rs62501473	G	A	0.000998166	7	150126751	0.00113851	0.38	NA	NA	NA	NA	NA	NA	NA	TRUE
Sutterella	rs7499539	A	G	0.000275417	16	85038065	0.0010606	0.8	NA	NA	NA	NA	NA	NA	NA	TRUE
Sutterella	rs7638039	T	C	0.00161961	3	70588939	0.00113641	0.15	NA	NA	NA	NA	NA	NA	NA	TRUE
Sutterella	rs9350083	T	G	0.000226901	6	18583878	0.00105959	0.83	NA	NA	NA	NA	NA	NA	NA	TRUE
Turicibacter	rs11054680	T	C	0.000108054	12	12242455	0.00150538	0.94	NA	NA	NA	NA	NA	NA	NA	TRUE
Turicibacter	rs11649454	G	C	-0.000360372	16	10181248	0.00139263	0.8	NA	NA	NA	NA	NA	NA	NA	FALSE
Turicibacter	rs11666533	C	T	-0.00121973	19	11864932	0.00153784	0.43	NA	NA	NA	NA	NA	NA	NA	TRUE
Turicibacter	rs12603364	T	C	0.000880626	17	43117476	0.00151015	0.56	NA	NA	NA	NA	NA	NA	NA	TRUE
Turicibacter	rs149744580	A	G	0.00256922	2	63366962	0.00209156	0.22	NA	NA	NA	NA	NA	NA	NA	TRUE
Turicibacter	rs2221441	G	C	0.000943444	5	170048048	0.00101679	0.35	NA	NA	NA	NA	NA	NA	NA	FALSE
Turicibacter	rs2834977	T	C	0.00235657	21	36929643	0.00136135	0.0830004	NA	NA	NA	NA	NA	NA	NA	TRUE
Turicibacter	rs2952020	G	A	0.000250882	8	26027842	0.00109671	0.82	NA	NA	NA	NA	NA	NA	NA	TRUE
Turicibacter	rs3734633	G	A	-0.00120011	6	126111881	0.00176621	0.5	NA	NA	NA	NA	NA	NA	NA	TRUE
Turicibacter	rs4247078	C	G	-3.49289e-05	15	92605098	0.0010282	0.97	NA	NA	NA	NA	NA	NA	NA	FALSE
Turicibacter	rs4869133	G	A	0.00118557	5	95717619	0.00178813	0.51	NA	NA	NA	NA	NA	NA	NA	TRUE
Turicibacter	rs55756211	T	C	0.00143738	7	130972179	0.00159719	0.37	NA	NA	NA	NA	NA	NA	NA	TRUE
Turicibacter	rs61265175	G	C	0.000629359	11	1681862	0.00119804	0.6	NA	NA	NA	NA	NA	NA	NA	FALSE
Turicibacter	rs7199484	G	A	-0.00135548	16	49826299	0.00106001	0.2	NA	NA	NA	NA	NA	NA	NA	TRUE
Victivallis	rs11899949	G	A	-0.00161181	2	38049069	0.00111905	0.15	NA	NA	NA	NA	NA	NA	NA	TRUE
Victivallis	rs12512543	A	C	-0.000258346	4	9608445	0.0014991	0.86	NA	NA	NA	NA	NA	NA	NA	TRUE
Victivallis	rs173120	T	C	-0.00135696	13	72876881	0.00113845	0.23	NA	NA	NA	NA	NA	NA	NA	TRUE
Victivallis	rs1882775	A	G	0.00125291	21	40405606	0.00122676	0.31	NA	NA	NA	NA	NA	NA	NA	TRUE
Victivallis	rs2546432	T	C	0.00104099	5	180579462	0.000984096	0.29	NA	NA	NA	NA	NA	NA	NA	TRUE
Victivallis	rs342302	A	G	0.000281671	7	106378229	0.00137154	0.84	NA	NA	NA	NA	NA	NA	NA	TRUE
Victivallis	rs4764863	G	A	0.000508984	12	102514184	0.000976342	0.6	NA	NA	NA	NA	NA	NA	NA	TRUE
Victivallis	rs4895919	T	C	0.0013665	6	131630319	0.000981582	0.16	NA	NA	NA	NA	NA	NA	NA	TRUE
Victivallis	rs56349194	A	G	-0.00169245	11	9312796	0.00129775	0.19	NA	NA	NA	NA	NA	NA	NA	TRUE
Victivallis	rs592514	T	A	0.00135774	9	136309841	0.00148352	0.36	NA	NA	NA	NA	NA	NA	NA	FALSE
Victivallis	rs6445926	G	C	-0.000366647	3	57723877	0.000997143	0.709999	NA	NA	NA	NA	NA	NA	NA	FALSE
Victivallis	rs911666	T	C	-4.68392e-05	14	96071125	0.00103755	0.96	NA	NA	NA	NA	NA	NA	NA	TRUE
Eggerthella	rs112205261	T	C	0.00035476	1	9136139	0.00198223	0.86	NA	NA	NA	NA	NA	NA	NA	TRUE
Eggerthella	rs13070736	A	C	-0.00138316	3	20807454	0.00140187	0.32	NA	NA	NA	NA	NA	NA	NA	TRUE
Eggerthella	rs1784446	G	A	-0.00315687	11	102461599	0.000987996	0.00140001	NA	NA	NA	NA	NA	NA	NA	TRUE
Eggerthella	rs2223081	G	A	-0.00118615	21	29778032	0.00112179	0.29	NA	NA	NA	NA	NA	NA	NA	TRUE
Eggerthella	rs2240838	A	G	0.00112653	7	38335954	0.000995947	0.26	NA	NA	NA	NA	NA	NA	NA	TRUE
Eggerthella	rs2877457	G	A	-0.000588122	4	70483957	0.00107416	0.58	NA	NA	NA	NA	NA	NA	NA	TRUE
Eggerthella	rs3851328	T	G	0.000170209	2	45453805	0.00115046	0.88	NA	NA	NA	NA	NA	NA	NA	TRUE
Eggerthella	rs4985746	G	A	0.00160917	17	17098213	0.00117973	0.17	NA	NA	NA	NA	NA	NA	NA	TRUE
Eggerthella	rs6430926	C	T	0.000368046	2	141337454	0.000978502	0.709999	NA	NA	NA	NA	NA	NA	NA	TRUE
Eggerthella	rs67490567	T	C	0.00128661	15	65691324	0.00126924	0.31	NA	NA	NA	NA	NA	NA	NA	TRUE
Eggerthella	rs76663501	C	T	0.00175069	20	55647869	0.00170954	0.31	NA	NA	NA	NA	NA	NA	NA	TRUE
Prevotella7	rs118038478	A	G	4.80237e-05	16	47237609	0.00182986	0.98	NA	NA	NA	NA	NA	NA	NA	TRUE
Prevotella7	rs12124567	A	G	-0.00125756	1	3343802	0.00108759	0.25	NA	NA	NA	NA	NA	NA	NA	TRUE
Prevotella7	rs12195431	T	C	-0.00111347	6	91019654	0.00189923	0.56	NA	NA	NA	NA	NA	NA	NA	TRUE
Prevotella7	rs16937247	G	C	0.00157239	11	19943115	0.00149355	0.29	NA	NA	NA	NA	NA	NA	NA	FALSE
Prevotella7	rs2240542	C	T	0.0012669	2	242066314	0.0010808	0.24	NA	NA	NA	NA	NA	NA	NA	TRUE
Prevotella7	rs2918132	C	T	-0.000982451	10	133000320	0.00101798	0.33	NA	NA	NA	NA	NA	NA	NA	TRUE
Prevotella7	rs430270	A	C	0.000569769	3	60474379	0.00124271	0.649999	NA	NA	NA	NA	NA	NA	NA	TRUE
Prevotella7	rs57404562	C	A	-0.00100022	2	12101762	0.00125603	0.43	NA	NA	NA	NA	NA	NA	NA	TRUE
Prevotella7	rs79263163	A	C	-0.00267364	11	39821773	0.00131437	0.0420001	NA	NA	NA	NA	NA	NA	NA	TRUE
Prevotella7	rs9426434	T	C	0.000317121	1	29736216	0.00112429	0.780001	NA	NA	NA	NA	NA	NA	NA	TRUE
Prevotella7	rs9608249	A	G	-0.00165156	22	24613952	0.00137815	0.23	NA	NA	NA	NA	NA	NA	NA	TRUE
Prevotella7	rs9959718	G	A	0.000341248	18	71442664	0.00112475	0.760001	NA	NA	NA	NA	NA	NA	NA	TRUE
Slackia	rs10409783	A	G	-0.00112434	19	4555786	0.00115413	0.33	NA	NA	NA	NA	NA	NA	NA	TRUE
Slackia	rs112764253	T	A	0.00123029	7	78282725	0.00212209	0.56	NA	NA	NA	NA	NA	NA	NA	FALSE
Slackia	rs12440440	A	G	0.000238185	15	34041896	0.00104021	0.82	NA	NA	NA	NA	NA	NA	NA	TRUE
Slackia	rs13339230	C	G	0.00541652	16	7460475	0.00175997	0.0021	NA	NA	NA	NA	NA	NA	NA	FALSE
Slackia	rs16894137	C	T	-0.00113775	8	96946291	0.00142261	0.42	NA	NA	NA	NA	NA	NA	NA	TRUE
Slackia	rs35156985	T	C	-0.00167931	7	99451715	0.00206368	0.42	NA	NA	NA	NA	NA	NA	NA	TRUE
Slackia	rs4492265	A	G	0.000133943	7	13523683	0.00103086	0.9	NA	NA	NA	NA	NA	NA	NA	TRUE
Slackia	rs58767323	G	C	8.10307e-05	4	57167507	0.00119509	0.95	NA	NA	NA	NA	NA	NA	NA	FALSE
Slackia	rs8901	C	T	0.00244047	17	74267010	0.00100478	0.015	NA	NA	NA	NA	NA	NA	NA	TRUE
Lachnospira	rs13157098	A	G	-0.00186124	5	176802250	0.00137014	0.17	NA	NA	NA	NA	NA	NA	NA	TRUE
Lachnospira	rs159484	G	A	-1.45338e-06	4	111995627	0.00167177	1	NA	NA	NA	NA	NA	NA	NA	TRUE
Lachnospira	rs2326833	C	G	-0.000548978	6	6893668	0.00149664	0.709999	NA	NA	NA	NA	NA	NA	NA	FALSE
Lachnospira	rs2520509	A	G	-0.00129663	12	91006514	0.00104398	0.21	NA	NA	NA	NA	NA	NA	NA	TRUE
Lachnospira	rs4686798	T	C	-0.00106485	3	186445436	0.00101044	0.29	NA	NA	NA	NA	NA	NA	NA	TRUE
Lachnospira	rs4923324	G	A	0.00062427	11	25962890	0.00114476	0.59	NA	NA	NA	NA	NA	NA	NA	TRUE
Lachnospira	rs56791201	T	C	0.00238334	2	57701660	0.000976869	0.015	NA	NA	NA	NA	NA	NA	NA	TRUE
Anaerostipes	rs10502061	A	G	-0.000183649	11	105615253	0.00178154	0.92	NA	NA	NA	NA	NA	NA	NA	TRUE
Anaerostipes	rs13376554	A	T	0.000814006	1	67595108	0.00290326	0.780001	NA	NA	NA	NA	NA	NA	NA	FALSE
Anaerostipes	rs2014785	T	C	-0.000303978	3	171100102	0.00102434	0.77	NA	NA	NA	NA	NA	NA	NA	TRUE
Anaerostipes	rs2396460	T	C	0.00179713	2	228018671	0.000991407	0.0700003	NA	NA	NA	NA	NA	NA	NA	TRUE
Anaerostipes	rs2804244	A	G	0.000368022	10	117383184	0.00097893	0.709999	NA	NA	NA	NA	NA	NA	NA	TRUE
Anaerostipes	rs3900776	G	A	-0.00193551	9	13525082	0.00190893	0.31	NA	NA	NA	NA	NA	NA	NA	TRUE
Anaerostipes	rs60983350	G	A	-0.000291644	17	2850737	0.00111534	0.79	NA	NA	NA	NA	NA	NA	NA	TRUE
Anaerostipes	rs62157625	T	C	0.00098078	2	142774333	0.00155575	0.53	NA	NA	NA	NA	NA	NA	NA	TRUE
Anaerostipes	rs62215703	G	A	0.00117467	21	25873624	0.00120968	0.33	NA	NA	NA	NA	NA	NA	NA	TRUE
Anaerostipes	rs6474958	A	G	0.00214531	9	1582701	0.000991827	0.0309999	NA	NA	NA	NA	NA	NA	NA	TRUE
Anaerostipes	rs6726833	C	A	0.000386767	2	39351569	0.00185939	0.84	NA	NA	NA	NA	NA	NA	NA	TRUE
Anaerostipes	rs6854026	T	C	0.000222362	4	169690814	0.000979388	0.82	NA	NA	NA	NA	NA	NA	NA	TRUE
Anaerostipes	rs7193624	C	T	0.00364538	16	77574020	0.00136399	0.00749998	NA	NA	NA	NA	NA	NA	NA	TRUE
Anaerostipes	rs7823228	G	C	0.000326893	8	128397494	0.00121627	0.79	NA	NA	NA	NA	NA	NA	NA	FALSE
Anaerostipes	rs78735375	A	C	-0.00177317	19	1497547	0.0021418	0.41	NA	NA	NA	NA	NA	NA	NA	TRUE
Ruminococcusgnavusgroup	rs11597105	A	G	-0.000366248	10	6512581	0.0014183	0.8	NA	NA	NA	NA	NA	NA	NA	TRUE
Ruminococcusgnavusgroup	rs11864644	T	C	0.00303172	16	433078	0.00172842	0.0790005	NA	NA	NA	NA	NA	NA	NA	TRUE
Ruminococcusgnavusgroup	rs12136548	C	T	-0.00169408	1	115168097	0.00105297	0.11	NA	NA	NA	NA	NA	NA	NA	TRUE
Ruminococcusgnavusgroup	rs12989336	G	A	-0.000716026	2	36259341	0.00103859	0.49	NA	NA	NA	NA	NA	NA	NA	TRUE
Ruminococcusgnavusgroup	rs13163520	G	A	-0.000936722	5	18662686	0.00129668	0.47	NA	NA	NA	NA	NA	NA	NA	TRUE
Ruminococcusgnavusgroup	rs2909242	C	A	-3.38826e-05	8	129224680	0.00102662	0.97	NA	NA	NA	NA	NA	NA	NA	TRUE
Ruminococcusgnavusgroup	rs3124783	A	G	-0.00161189	9	135838591	0.00140348	0.25	NA	NA	NA	NA	NA	NA	NA	TRUE
Ruminococcusgnavusgroup	rs4388134	C	T	0.000196884	4	190110710	0.00116673	0.87	NA	NA	NA	NA	NA	NA	NA	TRUE
Ruminococcusgnavusgroup	rs62167033	T	C	0.000747212	2	144700007	0.0019303	0.7	NA	NA	NA	NA	NA	NA	NA	TRUE
Ruminococcusgnavusgroup	rs78399089	T	C	0.000654668	3	146290310	0.00178368	0.709999	NA	NA	NA	NA	NA	NA	NA	TRUE
Ruminococcusgnavusgroup	rs934940	A	C	8.30755e-05	2	122096018	0.00129881	0.95	NA	NA	NA	NA	NA	NA	NA	TRUE
Ruminococcusgnavusgroup	rs9872758	T	C	-0.000193091	3	66701616	0.000974469	0.84	NA	NA	NA	NA	NA	NA	NA	TRUE
Holdemanella	rs12415649	G	C	-0.000582319	10	125021315	0.0011417	0.61	NA	NA	NA	NA	NA	NA	NA	FALSE
Holdemanella	rs12513188	G	A	-0.000419546	4	71000791	0.00123601	0.73	NA	NA	NA	NA	NA	NA	NA	TRUE
Holdemanella	rs17586763	T	C	0.00100422	13	50932063	0.00241135	0.68	NA	NA	NA	NA	NA	NA	NA	TRUE
Holdemanella	rs1830029	C	G	0.00173655	7	14728950	0.00126656	0.17	NA	NA	NA	NA	NA	NA	NA	FALSE
Holdemanella	rs1926302	G	A	0.000145553	1	65153340	0.00147764	0.92	NA	NA	NA	NA	NA	NA	NA	TRUE
Holdemanella	rs34187114	C	A	-0.00118951	8	138623633	0.00134571	0.38	NA	NA	NA	NA	NA	NA	NA	TRUE
Holdemanella	rs35228298	G	A	-0.00123252	3	85392882	0.00119477	0.3	NA	NA	NA	NA	NA	NA	NA	TRUE
Holdemanella	rs4541991	T	C	0.000887069	9	105004835	0.00119452	0.46	NA	NA	NA	NA	NA	NA	NA	TRUE
Holdemanella	rs607782	T	C	-0.000210617	6	4148609	0.00104445	0.84	NA	NA	NA	NA	NA	NA	NA	TRUE
Holdemanella	rs62113381	T	C	-0.00112781	19	7668225	0.00137209	0.41	NA	NA	NA	NA	NA	NA	NA	TRUE
Holdemanella	rs73011279	T	C	-0.00194662	19	15020095	0.00118343	0.1	NA	NA	NA	NA	NA	NA	NA	TRUE
Holdemanella	rs75764681	T	C	-0.00103331	10	4494630	0.00240897	0.67	NA	NA	NA	NA	NA	NA	NA	TRUE
Holdemanella	rs761624	C	G	0.000113039	6	163603171	0.0011033	0.92	NA	NA	NA	NA	NA	NA	NA	FALSE
Holdemanella	rs8113760	G	A	-0.00176351	19	43851935	0.00102206	0.0840001	NA	NA	NA	NA	NA	NA	NA	TRUE
Butyricimonas	rs11228830	A	G	4.92278e-05	11	56664962	0.00192438	0.98	NA	NA	NA	NA	NA	NA	NA	TRUE
Butyricimonas	rs113054641	G	A	0.00199986	21	16550389	0.00193905	0.3	NA	NA	NA	NA	NA	NA	NA	TRUE
Butyricimonas	rs12304031	G	A	-0.00297696	12	129438771	0.00146011	0.0409996	NA	NA	NA	NA	NA	NA	NA	TRUE
Butyricimonas	rs12458763	A	C	-0.00155555	18	34091618	0.00185421	0.4	NA	NA	NA	NA	NA	NA	NA	TRUE
Butyricimonas	rs1862649	G	A	0.00229823	16	22172866	0.00171775	0.18	NA	NA	NA	NA	NA	NA	NA	TRUE
Butyricimonas	rs2114713	G	T	-0.00104247	15	80528373	0.000992507	0.29	NA	NA	NA	NA	NA	NA	NA	TRUE
Butyricimonas	rs2642760	G	C	0.000721225	5	62119947	0.00101552	0.48	NA	NA	NA	NA	NA	NA	NA	FALSE
Butyricimonas	rs270727	G	C	-0.00115277	1	45082825	0.00107906	0.29	NA	NA	NA	NA	NA	NA	NA	FALSE
Butyricimonas	rs326049	C	G	-0.00135458	5	997217	0.00120546	0.26	NA	NA	NA	NA	NA	NA	NA	FALSE
Butyricimonas	rs62130338	G	A	0.00136843	19	49162501	0.00118104	0.25	NA	NA	NA	NA	NA	NA	NA	TRUE
Butyricimonas	rs62390301	T	C	-0.000974731	5	159867647	0.00123132	0.43	NA	NA	NA	NA	NA	NA	NA	TRUE
Butyricimonas	rs7083431	A	C	0.000568467	10	72711156	0.0010278	0.58	NA	NA	NA	NA	NA	NA	NA	TRUE
Butyricimonas	rs71428626	G	T	0.00107419	2	83093264	0.00194484	0.58	NA	NA	NA	NA	NA	NA	NA	TRUE
Butyricimonas	rs72814525	A	G	-0.000350204	10	72443070	0.00105407	0.74	NA	NA	NA	NA	NA	NA	NA	TRUE
Butyricimonas	rs782080	T	A	-0.00185885	3	127468661	0.000996259	0.0619998	NA	NA	NA	NA	NA	NA	NA	FALSE
Butyricimonas	rs78453362	A	G	-0.00122085	3	78740009	0.0022165	0.58	NA	NA	NA	NA	NA	NA	NA	TRUE
Butyricimonas	rs9657374	C	T	-0.000136521	8	4834406	0.00106195	0.9	NA	NA	NA	NA	NA	NA	NA	TRUE
Coprococcus1	rs1010560	C	A	0.00141247	1	30400301	0.00106511	0.18	NA	NA	NA	NA	NA	NA	NA	TRUE
Coprococcus1	rs12794898	G	T	0.000547724	11	124554061	0.00179457	0.760001	NA	NA	NA	NA	NA	NA	NA	TRUE
Coprococcus1	rs12886051	G	C	0.000188003	14	29898456	0.00103851	0.86	NA	NA	NA	NA	NA	NA	NA	FALSE
Coprococcus1	rs1519491	T	C	-0.00390677	2	22079770	0.000991133	8.09991e-05	NA	NA	NA	NA	NA	NA	NA	TRUE
Coprococcus1	rs1576241	A	G	0.000692842	6	72529277	0.000979411	0.48	NA	NA	NA	NA	NA	NA	NA	TRUE
Coprococcus1	rs1762123	C	T	-0.00188721	6	150288094	0.00213119	0.38	NA	NA	NA	NA	NA	NA	NA	TRUE
Coprococcus1	rs2907920	A	G	0.00171192	19	2600717	0.00108956	0.12	NA	NA	NA	NA	NA	NA	NA	TRUE
Coprococcus1	rs4277593	G	A	0.00110868	20	4319420	0.000977751	0.26	NA	NA	NA	NA	NA	NA	NA	TRUE
Coprococcus1	rs56405618	A	G	7.86038e-06	4	174468316	0.00162922	1	NA	NA	NA	NA	NA	NA	NA	TRUE
Coprococcus1	rs73031725	T	C	-0.000193411	11	134622282	0.00243976	0.94	NA	NA	NA	NA	NA	NA	NA	TRUE
Coprococcus1	rs73167075	T	C	0.00228257	3	165693143	0.00115406	0.0479999	NA	NA	NA	NA	NA	NA	NA	TRUE
Coprococcus1	rs74101919	T	C	4.90568e-05	1	95424321	0.00125889	0.97	NA	NA	NA	NA	NA	NA	NA	TRUE
Coprococcus1	rs7784490	C	G	1.70794e-05	7	132556835	0.00100868	0.99	NA	NA	NA	NA	NA	NA	NA	FALSE
Coprococcus1	rs946513	C	T	0.00398994	10	15913820	0.00209819	0.0569994	NA	NA	NA	NA	NA	NA	NA	TRUE
Oscillibacter	rs11627628	T	C	0.00110501	14	21479605	0.00189441	0.56	NA	NA	NA	NA	NA	NA	NA	TRUE
Oscillibacter	rs11990279	T	C	0.00285326	8	11116314	0.00114828	0.0129999	NA	NA	NA	NA	NA	NA	NA	TRUE
Oscillibacter	rs12417956	C	G	0.000202024	11	25973451	0.00114731	0.86	NA	NA	NA	NA	NA	NA	NA	FALSE
Oscillibacter	rs12649930	T	G	-0.00158841	4	3656291	0.00175209	0.36	NA	NA	NA	NA	NA	NA	NA	TRUE
Oscillibacter	rs133832	A	C	-0.000574873	22	44834707	0.00104834	0.58	NA	NA	NA	NA	NA	NA	NA	TRUE
Oscillibacter	rs137917150	T	A	-0.00292363	12	82366390	0.00226861	0.2	NA	NA	NA	NA	NA	NA	NA	FALSE
Oscillibacter	rs16866406	A	G	0.000219208	2	179457147	0.00141813	0.88	NA	NA	NA	NA	NA	NA	NA	TRUE
Oscillibacter	rs16934185	A	G	-0.00281823	9	1798324	0.00170959	0.0990011	NA	NA	NA	NA	NA	NA	NA	TRUE
Oscillibacter	rs234108	A	G	-0.000796042	1	184942671	0.000980738	0.42	NA	NA	NA	NA	NA	NA	NA	TRUE
Oscillibacter	rs36095275	C	T	0.000693338	14	32270129	0.00101868	0.5	NA	NA	NA	NA	NA	NA	NA	TRUE
Oscillibacter	rs4506202	A	G	0.000764977	8	21598077	0.000984706	0.44	NA	NA	NA	NA	NA	NA	NA	TRUE
Oscillibacter	rs61883564	A	G	0.000461487	11	79013843	0.00143826	0.75	NA	NA	NA	NA	NA	NA	NA	TRUE
Oscillibacter	rs62206502	C	A	0.000355482	20	18003390	0.000983765	0.719999	NA	NA	NA	NA	NA	NA	NA	TRUE
Oscillibacter	rs6901560	C	G	-0.0010329	6	36931994	0.00121626	0.4	NA	NA	NA	NA	NA	NA	NA	FALSE
Oscillibacter	rs75453768	G	T	0.00094783	10	116469806	0.00173232	0.58	NA	NA	NA	NA	NA	NA	NA	TRUE
Oscillibacter	rs761240	T	G	0.000156668	20	49507892	0.00185427	0.93	NA	NA	NA	NA	NA	NA	NA	TRUE
Oscillibacter	rs9393920	A	G	-0.000938931	6	28580593	0.000978082	0.34	NA	NA	NA	NA	NA	NA	NA	TRUE
Eubacteriumrectalegroup	rs10248854	C	A	-0.00213941	7	121281238	0.00102354	0.0369999	NA	NA	NA	NA	NA	NA	NA	TRUE
Eubacteriumrectalegroup	rs10797540	A	G	-0.000100656	1	234530370	0.000985916	0.92	NA	NA	NA	NA	NA	NA	NA	TRUE
Eubacteriumrectalegroup	rs10892089	C	G	-0.000304647	11	98523638	0.00127607	0.81	NA	NA	NA	NA	NA	NA	NA	FALSE
Eubacteriumrectalegroup	rs117151453	G	C	0.000742818	12	20066025	0.0021338	0.73	NA	NA	NA	NA	NA	NA	NA	FALSE
Eubacteriumrectalegroup	rs143694765	T	C	0.000413285	1	116082909	0.00166166	0.8	NA	NA	NA	NA	NA	NA	NA	TRUE
Eubacteriumrectalegroup	rs16960159	C	G	-0.00578802	18	37703874	0.00223038	0.00949992	NA	NA	NA	NA	NA	NA	NA	FALSE
Eubacteriumrectalegroup	rs2884897	A	G	0.00167856	11	8129537	0.00232969	0.47	NA	NA	NA	NA	NA	NA	NA	TRUE
Eubacteriumrectalegroup	rs314726	T	C	-0.0012526	2	125553155	0.000992363	0.21	NA	NA	NA	NA	NA	NA	NA	TRUE
Eubacteriumrectalegroup	rs35398954	A	G	0.00150533	15	93006765	0.00157811	0.34	NA	NA	NA	NA	NA	NA	NA	TRUE
Eubacteriumrectalegroup	rs3980709	A	T	-0.000562819	1	170900221	0.0012954	0.66	NA	NA	NA	NA	NA	NA	NA	FALSE
Eubacteriumrectalegroup	rs59427698	A	G	0.00194105	9	129425745	0.00114321	0.0899995	NA	NA	NA	NA	NA	NA	NA	TRUE
Eubacteriumrectalegroup	rs62547233	A	G	-0.00149813	9	92013419	0.00108257	0.17	NA	NA	NA	NA	NA	NA	NA	TRUE
Blautia	rs11149971	C	T	-0.00188074	16	77238810	0.00214832	0.38	NA	NA	NA	NA	NA	NA	NA	TRUE
Blautia	rs113271346	C	T	9.50005e-05	14	78062644	0.001601	0.95	NA	NA	NA	NA	NA	NA	NA	TRUE
Blautia	rs115043014	G	A	0.00445274	1	175757311	0.0023512	0.0580003	NA	NA	NA	NA	NA	NA	NA	TRUE
Blautia	rs117001700	T	C	-0.000175612	7	68396262	0.00219293	0.94	NA	NA	NA	NA	NA	NA	NA	TRUE
Blautia	rs12453000	C	T	-0.00195867	17	16895873	0.0011972	0.1	NA	NA	NA	NA	NA	NA	NA	TRUE
Blautia	rs16892041	T	C	0.00219575	6	9298640	0.00135086	0.1	NA	NA	NA	NA	NA	NA	NA	TRUE
Blautia	rs2788271	T	G	0.000370492	1	219117743	0.00130265	0.780001	NA	NA	NA	NA	NA	NA	NA	TRUE
Blautia	rs3005511	A	G	0.00140302	6	74605806	0.00103339	0.17	NA	NA	NA	NA	NA	NA	NA	TRUE
Blautia	rs4926264	T	C	-0.000452458	19	13420917	0.00189571	0.81	NA	NA	NA	NA	NA	NA	NA	TRUE
Blautia	rs67794373	C	T	-0.00177276	7	124210039	0.00116997	0.13	NA	NA	NA	NA	NA	NA	NA	TRUE
Blautia	rs682885	A	G	0.00327035	11	87805911	0.000997466	0.001	NA	NA	NA	NA	NA	NA	NA	TRUE
Blautia	rs72973581	A	G	-0.00091047	19	1043103	0.00205983	0.66	NA	NA	NA	NA	NA	NA	NA	TRUE
Blautia	rs7860714	A	G	0.00226578	9	1866537	0.00104506	0.0299999	NA	NA	NA	NA	NA	NA	NA	TRUE
Clostridiuminnocuumgroup	rs10074000	T	C	0.000847661	5	113126539	0.00100213	0.4	NA	NA	NA	NA	NA	NA	NA	TRUE
Clostridiuminnocuumgroup	rs10506058	A	G	0.000569909	12	30268485	0.000995029	0.57	NA	NA	NA	NA	NA	NA	NA	TRUE
Clostridiuminnocuumgroup	rs1942371	G	A	0.00261423	18	69274308	0.0015437	0.0899995	NA	NA	NA	NA	NA	NA	NA	TRUE
Clostridiuminnocuumgroup	rs1948423	T	A	-0.000241976	3	103025517	0.00107572	0.82	NA	NA	NA	NA	NA	NA	NA	FALSE
Clostridiuminnocuumgroup	rs40656	C	T	0.00258273	5	9368158	0.00132871	0.0519996	NA	NA	NA	NA	NA	NA	NA	TRUE
Clostridiuminnocuumgroup	rs4869133	G	A	0.00118557	5	95717619	0.00178813	0.51	NA	NA	NA	NA	NA	NA	NA	TRUE
Clostridiuminnocuumgroup	rs61267978	T	C	0.00317727	18	6348227	0.00144052	0.0269998	NA	NA	NA	NA	NA	NA	NA	TRUE
Clostridiuminnocuumgroup	rs6577484	G	A	-7.61368e-05	1	8419420	0.00150676	0.96	NA	NA	NA	NA	NA	NA	NA	TRUE
Clostridiuminnocuumgroup	rs6890185	T	C	0.00212213	5	71186626	0.00103951	0.0409996	NA	NA	NA	NA	NA	NA	NA	TRUE
Clostridiuminnocuumgroup	rs71564433	T	A	0.00336377	6	143718234	0.00124044	0.00669993	NA	NA	NA	NA	NA	NA	NA	FALSE
Clostridiuminnocuumgroup	rs77845139	A	G	0.000309658	15	59704208	0.00112616	0.780001	NA	NA	NA	NA	NA	NA	NA	TRUE
Butyrivibrio	rs1007475	G	T	-0.00384158	6	148403405	0.00105932	0.000290001	NA	NA	NA	NA	NA	NA	NA	TRUE
Butyrivibrio	rs11761679	T	C	-0.00336187	7	150596929	0.00130819	0.01	NA	NA	NA	NA	NA	NA	NA	TRUE
Butyrivibrio	rs142855850	A	G	-0.00128224	10	22587900	0.00162429	0.43	NA	NA	NA	NA	NA	NA	NA	TRUE
Butyrivibrio	rs16934069	T	C	-0.00074278	9	119693164	0.00122858	0.55	NA	NA	NA	NA	NA	NA	NA	TRUE
Butyrivibrio	rs16941336	C	T	-3.62279e-05	17	20575697	0.00110714	0.97	NA	NA	NA	NA	NA	NA	NA	TRUE
Butyrivibrio	rs17163238	G	A	0.00144389	5	128976021	0.00121311	0.23	NA	NA	NA	NA	NA	NA	NA	TRUE
Butyrivibrio	rs4537857	T	C	0.00233258	13	27292666	0.00107066	0.0290001	NA	NA	NA	NA	NA	NA	NA	TRUE
Butyrivibrio	rs486484	A	G	-0.000847466	20	811507	0.000979279	0.39	NA	NA	NA	NA	NA	NA	NA	TRUE
Butyrivibrio	rs4928024	A	G	0.000761175	3	54288503	0.00167309	0.649999	NA	NA	NA	NA	NA	NA	NA	TRUE
Butyrivibrio	rs72723662	C	T	0.000990179	14	76065563	0.00177986	0.58	NA	NA	NA	NA	NA	NA	NA	TRUE
Butyrivibrio	rs7412979	C	G	0.0017193	1	235580646	0.00157213	0.27	NA	NA	NA	NA	NA	NA	NA	FALSE
Butyrivibrio	rs74622183	A	G	0.00255025	14	34150977	0.00180592	0.16	NA	NA	NA	NA	NA	NA	NA	TRUE
Butyrivibrio	rs77356209	T	C	-0.000372256	18	10267733	0.0020087	0.85	NA	NA	NA	NA	NA	NA	NA	TRUE
Butyrivibrio	rs7752361	A	G	0.00172137	6	111780705	0.000980649	0.0790005	NA	NA	NA	NA	NA	NA	NA	TRUE
Butyrivibrio	rs7763512	G	A	0.000172913	6	21960091	0.00099515	0.86	NA	NA	NA	NA	NA	NA	NA	TRUE
Butyrivibrio	rs9349693	A	G	0.0013694	6	53939724	0.00106452	0.2	NA	NA	NA	NA	NA	NA	NA	TRUE
Barnesiella	rs11155559	T	C	0.00189579	6	148601905	0.00170901	0.27	NA	NA	NA	NA	NA	NA	NA	TRUE
Barnesiella	rs113258194	A	G	0.0026516	2	180020849	0.00181867	0.14	NA	NA	NA	NA	NA	NA	NA	TRUE
Barnesiella	rs12909713	C	T	-0.000538626	15	87145913	0.000986011	0.58	NA	NA	NA	NA	NA	NA	NA	TRUE
Barnesiella	rs13242616	T	C	-0.00190071	7	122021518	0.00103685	0.0669993	NA	NA	NA	NA	NA	NA	NA	TRUE
Barnesiella	rs199035	G	A	0.000867087	6	23435415	0.000982253	0.38	NA	NA	NA	NA	NA	NA	NA	TRUE
Barnesiella	rs2057922	G	C	0.000693761	7	10076378	0.00163309	0.67	NA	NA	NA	NA	NA	NA	NA	FALSE
Barnesiella	rs2276875	A	G	0.000234556	4	5730954	0.00113126	0.84	NA	NA	NA	NA	NA	NA	NA	TRUE
Barnesiella	rs2428166	G	A	-0.000868629	6	110831148	0.00213612	0.68	NA	NA	NA	NA	NA	NA	NA	TRUE
Barnesiella	rs28418786	C	G	0.000273742	8	25834694	0.001427	0.85	NA	NA	NA	NA	NA	NA	NA	FALSE
Barnesiella	rs28479800	A	T	-0.000128204	1	206216607	0.00168132	0.94	NA	NA	NA	NA	NA	NA	NA	FALSE
Barnesiella	rs35177866	A	G	0.000827829	3	181589155	0.00151989	0.59	NA	NA	NA	NA	NA	NA	NA	TRUE
Barnesiella	rs60316894	C	T	0.000471501	12	54872438	0.00207492	0.82	NA	NA	NA	NA	NA	NA	NA	TRUE
Barnesiella	rs62251337	A	G	-0.000378204	3	44327429	0.00117656	0.75	NA	NA	NA	NA	NA	NA	NA	TRUE
Barnesiella	rs72684847	T	C	-0.00181539	4	102616869	0.00205719	0.38	NA	NA	NA	NA	NA	NA	NA	TRUE
Barnesiella	rs76181748	C	T	0.00108717	8	105458416	0.00141781	0.44	NA	NA	NA	NA	NA	NA	NA	TRUE
Barnesiella	rs77455852	T	G	-0.00165437	5	54107036	0.00149056	0.27	NA	NA	NA	NA	NA	NA	NA	TRUE
Barnesiella	rs79795328	A	G	0.00273321	4	114546595	0.00143041	0.0560003	NA	NA	NA	NA	NA	NA	NA	TRUE
Methanobrevibacter	rs10202904	T	G	0.0012763	2	125440268	0.000989689	0.2	NA	NA	NA	NA	NA	NA	NA	TRUE
Methanobrevibacter	rs11018665	A	T	-0.00113304	11	89349287	0.00102214	0.27	NA	NA	NA	NA	NA	NA	NA	FALSE
Methanobrevibacter	rs1334944	T	C	0.000570064	10	112266046	0.00103867	0.58	NA	NA	NA	NA	NA	NA	NA	TRUE
Methanobrevibacter	rs4779844	G	C	-0.000575915	15	31516919	0.00101689	0.57	NA	NA	NA	NA	NA	NA	NA	FALSE
Methanobrevibacter	rs4802933	A	G	-0.000236896	19	52925820	0.00132365	0.86	NA	NA	NA	NA	NA	NA	NA	TRUE
Methanobrevibacter	rs6776814	T	C	0.00214821	3	15053083	0.00164707	0.19	NA	NA	NA	NA	NA	NA	NA	TRUE
Methanobrevibacter	rs76029318	T	C	-0.00416096	13	41963791	0.00188362	0.0269998	NA	NA	NA	NA	NA	NA	NA	TRUE
Methanobrevibacter	rs894996	C	A	0.000288062	4	104418307	0.00183319	0.88	NA	NA	NA	NA	NA	NA	NA	TRUE
Eubacteriumcoprostanoligenesgroup	rs1020520	T	G	0.000568228	7	33603146	0.00123712	0.649999	NA	NA	NA	NA	NA	NA	NA	TRUE
Eubacteriumcoprostanoligenesgroup	rs10444197	A	G	-0.00104276	10	2215931	0.00104092	0.32	NA	NA	NA	NA	NA	NA	NA	TRUE
Eubacteriumcoprostanoligenesgroup	rs11052069	T	C	-0.00113314	12	32713919	0.000983476	0.25	NA	NA	NA	NA	NA	NA	NA	TRUE
Eubacteriumcoprostanoligenesgroup	rs115325767	G	C	0.00214624	1	200638489	0.00161111	0.18	NA	NA	NA	NA	NA	NA	NA	FALSE
Eubacteriumcoprostanoligenesgroup	rs11720857	C	T	-0.00162467	3	113794507	0.00129216	0.21	NA	NA	NA	NA	NA	NA	NA	TRUE
Eubacteriumcoprostanoligenesgroup	rs12906958	C	T	-0.000453519	15	36911598	0.00105443	0.67	NA	NA	NA	NA	NA	NA	NA	TRUE
Eubacteriumcoprostanoligenesgroup	rs17159861	C	T	0.00142132	7	31085162	0.00152065	0.35	NA	NA	NA	NA	NA	NA	NA	TRUE
Eubacteriumcoprostanoligenesgroup	rs2644213	G	A	0.00171466	10	84506096	0.00115252	0.14	NA	NA	NA	NA	NA	NA	NA	TRUE
Eubacteriumcoprostanoligenesgroup	rs4076415	T	G	-0.000497645	15	86440997	0.0010025	0.62	NA	NA	NA	NA	NA	NA	NA	TRUE
Eubacteriumcoprostanoligenesgroup	rs4717831	A	T	0.00118146	7	73306506	0.00159938	0.46	NA	NA	NA	NA	NA	NA	NA	FALSE
Eubacteriumcoprostanoligenesgroup	rs62024432	C	T	-0.000297259	15	97869293	0.00161534	0.85	NA	NA	NA	NA	NA	NA	NA	TRUE
Eubacteriumcoprostanoligenesgroup	rs6762473	C	A	0.00126356	3	127139574	0.00102733	0.22	NA	NA	NA	NA	NA	NA	NA	TRUE
Eubacteriumcoprostanoligenesgroup	rs76898927	G	A	0.00319814	3	81595477	0.00231237	0.17	NA	NA	NA	NA	NA	NA	NA	TRUE
Eubacteriumcoprostanoligenesgroup	rs79895140	T	C	-0.00236839	2	50797401	0.00126471	0.061	NA	NA	NA	NA	NA	NA	NA	TRUE
Eubacteriumcoprostanoligenesgroup	rs9648214	T	C	-0.00139136	7	16380806	0.00145863	0.34	NA	NA	NA	NA	NA	NA	NA	TRUE
LachnospiraceaeUCG004	rs11128180	A	G	0.00170219	3	70592215	0.00114945	0.14	NA	NA	NA	NA	NA	NA	NA	TRUE
LachnospiraceaeUCG004	rs12072562	T	C	-0.00410379	1	105287469	0.00209205	0.05	NA	NA	NA	NA	NA	NA	NA	TRUE
LachnospiraceaeUCG004	rs12673420	G	A	0.00150628	7	71303007	0.000989579	0.13	NA	NA	NA	NA	NA	NA	NA	TRUE
LachnospiraceaeUCG004	rs12747809	G	A	0.000122404	1	240359089	0.00104951	0.91	NA	NA	NA	NA	NA	NA	NA	TRUE
LachnospiraceaeUCG004	rs12894272	A	G	-0.0016969	14	40536481	0.00104172	0.1	NA	NA	NA	NA	NA	NA	NA	TRUE
LachnospiraceaeUCG004	rs233486	A	G	-0.00132696	6	14817584	0.00143441	0.35	NA	NA	NA	NA	NA	NA	NA	TRUE
LachnospiraceaeUCG004	rs2444793	C	T	-0.000909929	6	81318836	0.00098167	0.35	NA	NA	NA	NA	NA	NA	NA	TRUE
LachnospiraceaeUCG004	rs2706242	G	C	0.00100261	13	51292902	0.0016754	0.55	NA	NA	NA	NA	NA	NA	NA	FALSE
LachnospiraceaeUCG004	rs2726805	A	G	0.00228319	4	183247601	0.00100153	0.0230001	NA	NA	NA	NA	NA	NA	NA	TRUE
LachnospiraceaeUCG004	rs2882478	G	A	0.00149616	2	49904589	0.000988512	0.13	NA	NA	NA	NA	NA	NA	NA	TRUE
LachnospiraceaeUCG004	rs35182105	A	G	0.00121469	12	24572337	0.00190998	0.52	NA	NA	NA	NA	NA	NA	NA	TRUE
LachnospiraceaeUCG004	rs6656451	C	T	0.00232046	1	65990422	0.000980797	0.0179999	NA	NA	NA	NA	NA	NA	NA	TRUE
LachnospiraceaeUCG004	rs7629954	A	G	0.000533207	3	154242406	0.00188926	0.780001	NA	NA	NA	NA	NA	NA	NA	TRUE
Ruminococcusgauvreauiigroup	rs10931481	G	A	0.00195396	2	191954852	0.00105429	0.064	NA	NA	NA	NA	NA	NA	NA	TRUE
Ruminococcusgauvreauiigroup	rs12079579	A	G	-0.00249145	1	161880482	0.00172813	0.15	NA	NA	NA	NA	NA	NA	NA	TRUE
Ruminococcusgauvreauiigroup	rs12539819	C	T	-0.0032526	7	153487396	0.00177706	0.0669993	NA	NA	NA	NA	NA	NA	NA	TRUE
Ruminococcusgauvreauiigroup	rs13188803	T	A	-0.00155502	5	112627773	0.00121082	0.2	NA	NA	NA	NA	NA	NA	NA	FALSE
Ruminococcusgauvreauiigroup	rs1391597	C	T	4.36558e-05	12	61119266	0.00100394	0.97	NA	NA	NA	NA	NA	NA	NA	TRUE
Ruminococcusgauvreauiigroup	rs2047242	A	G	-0.00215178	10	29201860	0.00104366	0.0389996	NA	NA	NA	NA	NA	NA	NA	TRUE
Ruminococcusgauvreauiigroup	rs2105937	A	G	0.000628041	1	20552072	0.00101939	0.54	NA	NA	NA	NA	NA	NA	NA	TRUE
Ruminococcusgauvreauiigroup	rs2166943	A	C	0.00140864	8	137090850	0.000990829	0.16	NA	NA	NA	NA	NA	NA	NA	TRUE
Ruminococcusgauvreauiigroup	rs289410	G	A	-0.000515865	15	85563483	0.00112488	0.649999	NA	NA	NA	NA	NA	NA	NA	TRUE
Ruminococcusgauvreauiigroup	rs431418	A	G	-0.00143211	5	166419552	0.00163127	0.38	NA	NA	NA	NA	NA	NA	NA	TRUE
Ruminococcusgauvreauiigroup	rs71386687	T	G	0.00102714	16	2767894	0.00189371	0.59	NA	NA	NA	NA	NA	NA	NA	TRUE
Ruminococcusgauvreauiigroup	rs73802842	C	A	0.00104203	4	18824860	0.00135161	0.44	NA	NA	NA	NA	NA	NA	NA	TRUE
Ruminococcusgauvreauiigroup	rs9870933	A	G	0.00100293	3	112372317	0.00101388	0.32	NA	NA	NA	NA	NA	NA	NA	TRUE
Alloprevotella	rs12675596	G	T	-0.000533704	8	69994816	0.00113517	0.64	NA	NA	NA	NA	NA	NA	NA	TRUE
Alloprevotella	rs17380632	A	T	0.00236126	3	79794395	0.00107632	0.0280001	NA	NA	NA	NA	NA	NA	NA	FALSE
Alloprevotella	rs2154444	T	G	0.000396501	21	36053643	0.0012296	0.75	NA	NA	NA	NA	NA	NA	NA	TRUE
Alloprevotella	rs34619204	G	A	0.00110446	21	40993008	0.00123137	0.37	NA	NA	NA	NA	NA	NA	NA	TRUE
Alloprevotella	rs4364940	A	G	0.00208785	1	234126516	0.00110644	0.0589997	NA	NA	NA	NA	NA	NA	NA	TRUE
Alloprevotella	rs4680035	A	G	-0.000644085	3	152805600	0.000982261	0.51	NA	NA	NA	NA	NA	NA	NA	TRUE
Alloprevotella	rs58212166	A	G	-0.00055761	4	189076705	0.00142726	0.7	NA	NA	NA	NA	NA	NA	NA	TRUE
Eubacteriumxylanophilumgroup	rs10140184	A	C	-0.00163812	14	73181783	0.0010448	0.12	NA	NA	NA	NA	NA	NA	NA	TRUE
Eubacteriumxylanophilumgroup	rs10917203	A	C	-0.000963012	1	22627266	0.00104257	0.36	NA	NA	NA	NA	NA	NA	NA	TRUE
Eubacteriumxylanophilumgroup	rs112176119	C	T	-0.00153327	16	73696771	0.00182371	0.4	NA	NA	NA	NA	NA	NA	NA	TRUE
Eubacteriumxylanophilumgroup	rs12980122	C	G	-0.00235194	19	8255478	0.0017372	0.18	NA	NA	NA	NA	NA	NA	NA	FALSE
Eubacteriumxylanophilumgroup	rs13239072	G	A	0.000496829	7	43566344	0.0011138	0.66	NA	NA	NA	NA	NA	NA	NA	TRUE
Eubacteriumxylanophilumgroup	rs17830032	G	A	-0.00613524	20	57995506	0.00221955	0.00569994	NA	NA	NA	NA	NA	NA	NA	TRUE
Eubacteriumxylanophilumgroup	rs1999224	G	T	0.000243928	9	130498120	0.00165685	0.88	NA	NA	NA	NA	NA	NA	NA	TRUE
Eubacteriumxylanophilumgroup	rs2012708	A	G	0.00226116	16	84790559	0.0010227	0.0269998	NA	NA	NA	NA	NA	NA	NA	TRUE
Eubacteriumxylanophilumgroup	rs2213117	T	G	0.00320425	11	131009660	0.00158146	0.0430002	NA	NA	NA	NA	NA	NA	NA	TRUE
Eubacteriumxylanophilumgroup	rs4654122	C	G	-0.00197667	1	246780557	0.00098413	0.0449997	NA	NA	NA	NA	NA	NA	NA	FALSE
Eubacteriumxylanophilumgroup	rs75586835	A	G	0.00236245	4	87891938	0.0020147	0.24	NA	NA	NA	NA	NA	NA	NA	TRUE
Eubacteriumxylanophilumgroup	rs79582700	C	G	0.00171219	17	66689958	0.00155978	0.27	NA	NA	NA	NA	NA	NA	NA	FALSE
CandidatusSoleaferrea	rs10090365	A	G	0.00116649	8	138638199	0.000980878	0.23	NA	NA	NA	NA	NA	NA	NA	TRUE
CandidatusSoleaferrea	rs10108780	A	G	-0.000649682	8	123882833	0.00107787	0.55	NA	NA	NA	NA	NA	NA	NA	TRUE
CandidatusSoleaferrea	rs10809135	T	C	-0.0010983	9	10611282	0.000976279	0.26	NA	NA	NA	NA	NA	NA	NA	TRUE
CandidatusSoleaferrea	rs11153159	G	C	0.00331779	6	109376647	0.00153096	0.0299999	NA	NA	NA	NA	NA	NA	NA	FALSE
CandidatusSoleaferrea	rs12500231	A	T	-0.000820394	4	52935445	0.000986115	0.41	NA	NA	NA	NA	NA	NA	NA	FALSE
CandidatusSoleaferrea	rs2193878	T	A	0.00021375	3	190349049	0.00221286	0.92	NA	NA	NA	NA	NA	NA	NA	FALSE
CandidatusSoleaferrea	rs36155147	C	T	0.00120476	7	352368	0.00132736	0.36	NA	NA	NA	NA	NA	NA	NA	TRUE
CandidatusSoleaferrea	rs386526	C	G	0.000480453	10	82879688	0.000963178	0.62	NA	NA	NA	NA	NA	NA	NA	FALSE
CandidatusSoleaferrea	rs4294381	T	C	0.000700886	1	224688107	0.00123011	0.57	NA	NA	NA	NA	NA	NA	NA	TRUE
CandidatusSoleaferrea	rs4678258	T	C	0.00110968	3	137945192	0.00117156	0.34	NA	NA	NA	NA	NA	NA	NA	TRUE
CandidatusSoleaferrea	rs6489992	A	G	-0.00110365	12	115352769	0.0010112	0.28	NA	NA	NA	NA	NA	NA	NA	TRUE
CandidatusSoleaferrea	rs6494306	A	G	-0.00039675	15	62394540	0.00117432	0.74	NA	NA	NA	NA	NA	NA	NA	TRUE
CandidatusSoleaferrea	rs6881988	G	C	-0.0020057	5	172758774	0.000987434	0.0420001	NA	NA	NA	NA	NA	NA	NA	FALSE
CandidatusSoleaferrea	rs7400877	T	C	0.00146941	14	76403542	0.00115895	0.2	NA	NA	NA	NA	NA	NA	NA	TRUE
CandidatusSoleaferrea	rs830149	C	G	-0.00149696	19	47991441	0.00222905	0.5	NA	NA	NA	NA	NA	NA	NA	FALSE
CandidatusSoleaferrea	rs9973954	A	G	-0.000304421	2	19885907	0.00108733	0.780001	NA	NA	NA	NA	NA	NA	NA	TRUE
Eubacteriumfissicatenagroup	rs10147907	T	G	0.00186568	14	89484373	0.0017457	0.29	NA	NA	NA	NA	NA	NA	NA	TRUE
Eubacteriumfissicatenagroup	rs11818408	G	A	0.00192362	10	96758467	0.000987902	0.0519996	NA	NA	NA	NA	NA	NA	NA	TRUE
Eubacteriumfissicatenagroup	rs11876297	T	C	0.0010296	18	45753272	0.00115694	0.37	NA	NA	NA	NA	NA	NA	NA	TRUE
Eubacteriumfissicatenagroup	rs151257695	A	G	-0.00174586	7	73043561	0.00189264	0.36	NA	NA	NA	NA	NA	NA	NA	TRUE
Eubacteriumfissicatenagroup	rs1768152	T	C	0.00219755	3	39604954	0.00138823	0.11	NA	NA	NA	NA	NA	NA	NA	TRUE
Eubacteriumfissicatenagroup	rs2733072	G	A	-0.000489555	8	5433699	0.00100204	0.630001	NA	NA	NA	NA	NA	NA	NA	TRUE
Eubacteriumfissicatenagroup	rs3771393	C	T	-0.000627684	2	71145246	0.00110504	0.57	NA	NA	NA	NA	NA	NA	NA	TRUE
Eubacteriumfissicatenagroup	rs6934739	A	G	0.000621153	6	39940437	0.00108361	0.57	NA	NA	NA	NA	NA	NA	NA	TRUE
Eubacteriumfissicatenagroup	rs7104872	G	A	-3.25211e-05	11	115165111	0.00125862	0.98	NA	NA	NA	NA	NA	NA	NA	TRUE
Oscillospira	rs12206468	G	A	0.00249415	6	18093691	0.00183973	0.18	NA	NA	NA	NA	NA	NA	NA	TRUE
Oscillospira	rs12925026	T	C	-0.000632926	16	89792856	0.00162989	0.7	NA	NA	NA	NA	NA	NA	NA	TRUE
Oscillospira	rs1954532	T	C	-0.00264415	14	28151415	0.00123362	0.032	NA	NA	NA	NA	NA	NA	NA	TRUE
Oscillospira	rs28889936	A	C	-0.0039785	4	89483300	0.0018519	0.032	NA	NA	NA	NA	NA	NA	NA	TRUE
Oscillospira	rs62422654	C	T	-0.00250732	6	170474630	0.00132585	0.0589997	NA	NA	NA	NA	NA	NA	NA	TRUE
Oscillospira	rs72866977	A	C	0.00332682	6	56160483	0.0018661	0.0749998	NA	NA	NA	NA	NA	NA	NA	TRUE
Oscillospira	rs73038677	T	A	-0.0010603	3	172373615	0.00121434	0.38	NA	NA	NA	NA	NA	NA	NA	FALSE
Oscillospira	rs751183	T	C	0.00229123	1	76803093	0.00121231	0.0589997	NA	NA	NA	NA	NA	NA	NA	TRUE
Oscillospira	rs8076323	A	G	0.000362771	17	14881860	0.00112023	0.75	NA	NA	NA	NA	NA	NA	NA	TRUE
Bacteroides	rs11585893	A	G	0.0018499	1	10644351	0.00141778	0.19	NA	NA	NA	NA	NA	NA	NA	TRUE
Bacteroides	rs13207588	A	G	-0.0002554	6	41519430	0.00119807	0.83	NA	NA	NA	NA	NA	NA	NA	TRUE
Bacteroides	rs1340391	T	C	0.000895047	1	102960989	0.0012267	0.47	NA	NA	NA	NA	NA	NA	NA	TRUE
Bacteroides	rs17619981	T	G	0.00149794	19	24342250	0.00162396	0.36	NA	NA	NA	NA	NA	NA	NA	TRUE
Bacteroides	rs2023437	T	C	-0.000509133	14	22045949	0.00154614	0.74	NA	NA	NA	NA	NA	NA	NA	TRUE
Bacteroides	rs2366421	T	A	0.00065988	3	62019400	0.00110269	0.55	NA	NA	NA	NA	NA	NA	NA	FALSE
Bacteroides	rs28757219	T	A	0.000692752	6	29143451	0.00136087	0.61	NA	NA	NA	NA	NA	NA	NA	FALSE
Bacteroides	rs495004	C	G	0.000986356	9	112855426	0.00122285	0.42	NA	NA	NA	NA	NA	NA	NA	FALSE
Bacteroides	rs66474973	G	T	-0.000527736	20	58605432	0.00151028	0.73	NA	NA	NA	NA	NA	NA	NA	TRUE
Bacteroides	rs66710942	C	T	0.000872019	3	77215327	0.000998515	0.38	NA	NA	NA	NA	NA	NA	NA	TRUE
Bacteroides	rs6795673	C	T	0.00121835	3	10593224	0.000983698	0.22	NA	NA	NA	NA	NA	NA	NA	TRUE
Bacteroides	rs9507307	C	T	-0.00126129	13	24910476	0.00123745	0.31	NA	NA	NA	NA	NA	NA	NA	TRUE
Adlercreutzia	rs1046175	C	G	3.16257e-05	10	135204950	0.00150971	0.98	NA	NA	NA	NA	NA	NA	NA	FALSE
Adlercreutzia	rs11604400	C	T	0.000156099	11	98386085	0.00153982	0.92	NA	NA	NA	NA	NA	NA	NA	TRUE
Adlercreutzia	rs12522517	A	T	-0.00138969	5	31991834	0.0014499	0.34	NA	NA	NA	NA	NA	NA	NA	FALSE
Adlercreutzia	rs13231526	C	A	0.00150334	7	48844151	0.00185225	0.42	NA	NA	NA	NA	NA	NA	NA	TRUE
Adlercreutzia	rs2147798	C	G	-0.000273737	1	201061818	0.00125245	0.83	NA	NA	NA	NA	NA	NA	NA	FALSE
Adlercreutzia	rs2717140	C	T	-0.00147996	18	75009770	0.00159385	0.35	NA	NA	NA	NA	NA	NA	NA	TRUE
Adlercreutzia	rs55719207	G	A	0.000235465	3	105355971	0.000986133	0.81	NA	NA	NA	NA	NA	NA	NA	TRUE
Adlercreutzia	rs6664405	T	C	0.00119757	1	69444163	0.00135331	0.38	NA	NA	NA	NA	NA	NA	NA	TRUE
Adlercreutzia	rs7680684	C	T	0.00104233	4	171281359	0.00107187	0.33	NA	NA	NA	NA	NA	NA	NA	TRUE
Adlercreutzia	rs80078995	A	T	0.00167288	5	94059857	0.00150209	0.27	NA	NA	NA	NA	NA	NA	NA	FALSE
Adlercreutzia	rs9490822	C	T	0.000112146	6	123909083	0.000988325	0.91	NA	NA	NA	NA	NA	NA	NA	TRUE
Adlercreutzia	rs9915817	T	C	-4.88019e-05	17	48864179	0.00105546	0.96	NA	NA	NA	NA	NA	NA	NA	TRUE
Coprobacter	rs11532348	C	T	-0.00237481	12	98289796	0.00120952	0.05	NA	NA	NA	NA	NA	NA	NA	TRUE
Coprobacter	rs12684609	T	C	0.00107488	9	137784868	0.00124854	0.39	NA	NA	NA	NA	NA	NA	NA	TRUE
Coprobacter	rs12996055	A	C	0.000914693	2	137223458	0.00114772	0.43	NA	NA	NA	NA	NA	NA	NA	TRUE
Coprobacter	rs143662916	C	T	-0.000152841	11	103549974	0.00209578	0.94	NA	NA	NA	NA	NA	NA	NA	TRUE
Coprobacter	rs189356	G	A	-0.000250446	20	57574851	0.000981263	0.8	NA	NA	NA	NA	NA	NA	NA	TRUE
Coprobacter	rs213863	C	T	-0.00114955	6	97234939	0.00108937	0.29	NA	NA	NA	NA	NA	NA	NA	TRUE
Coprobacter	rs28402691	T	C	-0.000809791	4	96389240	0.00140364	0.56	NA	NA	NA	NA	NA	NA	NA	TRUE
Coprobacter	rs305411	A	G	-0.00508707	1	88233128	0.00155043	0.001	NA	NA	NA	NA	NA	NA	NA	TRUE
Coprobacter	rs3828477	G	T	0.000127005	3	46483717	0.00114194	0.91	NA	NA	NA	NA	NA	NA	NA	TRUE
Coprobacter	rs5011652	G	C	0.00121268	15	91166608	0.0011425	0.29	NA	NA	NA	NA	NA	NA	NA	FALSE
Coprobacter	rs55672356	T	A	9.65334e-05	4	34852443	0.00211718	0.96	NA	NA	NA	NA	NA	NA	NA	FALSE
Coprobacter	rs72821405	T	C	0.0023758	6	4714797	0.00175615	0.18	NA	NA	NA	NA	NA	NA	NA	TRUE
Coprobacter	rs74919520	G	A	-0.00347229	2	32242452	0.00152665	0.0230001	NA	NA	NA	NA	NA	NA	NA	TRUE
Coprobacter	rs76001613	C	G	-0.00451992	4	3852385	0.00190572	0.0179999	NA	NA	NA	NA	NA	NA	NA	FALSE
Eubacteriumeligensgroup	rs12719051	A	G	-0.00209893	7	51365152	0.00156999	0.18	NA	NA	NA	NA	NA	NA	NA	TRUE
Eubacteriumeligensgroup	rs158115	G	C	-0.00163517	14	77619186	0.00172329	0.34	NA	NA	NA	NA	NA	NA	NA	FALSE
Eubacteriumeligensgroup	rs182318	G	A	0.000229781	11	31098691	0.00179496	0.9	NA	NA	NA	NA	NA	NA	NA	TRUE
Eubacteriumeligensgroup	rs2200429	A	G	-0.00195017	13	107563458	0.00171682	0.26	NA	NA	NA	NA	NA	NA	NA	TRUE
Eubacteriumeligensgroup	rs265534	T	G	-0.00182204	10	83092007	0.000987586	0.0649995	NA	NA	NA	NA	NA	NA	NA	TRUE
Eubacteriumeligensgroup	rs4583233	A	C	0.000842789	16	81820486	0.00102771	0.41	NA	NA	NA	NA	NA	NA	NA	TRUE
Eubacteriumeligensgroup	rs56080211	C	T	0.00135363	2	110260993	0.00202177	0.5	NA	NA	NA	NA	NA	NA	NA	TRUE
Eubacteriumeligensgroup	rs6923695	T	G	0.00142578	6	70956815	0.00182563	0.43	NA	NA	NA	NA	NA	NA	NA	TRUE
Eubacteriumeligensgroup	rs72839198	C	G	-0.00151892	2	115197171	0.0022626	0.5	NA	NA	NA	NA	NA	NA	NA	FALSE
Eubacteriumeligensgroup	rs74606150	C	G	-0.00249453	14	39301409	0.00238374	0.3	NA	NA	NA	NA	NA	NA	NA	FALSE
Lachnoclostridium	rs1031599	G	T	-0.00212765	3	66725825	0.00176856	0.23	NA	NA	NA	NA	NA	NA	NA	TRUE
Lachnoclostridium	rs12566975	T	C	-0.00100467	1	185091351	0.000977257	0.3	NA	NA	NA	NA	NA	NA	NA	TRUE
Lachnoclostridium	rs1528479	G	A	-0.00243125	2	167244051	0.00104143	0.02	NA	NA	NA	NA	NA	NA	NA	TRUE
Lachnoclostridium	rs1997204	T	C	-0.00156137	12	102046595	0.00212737	0.46	NA	NA	NA	NA	NA	NA	NA	TRUE
Lachnoclostridium	rs2385421	A	G	0.00191671	18	19743455	0.00186082	0.3	NA	NA	NA	NA	NA	NA	NA	TRUE
Lachnoclostridium	rs3821998	C	A	-0.000881827	4	38694566	0.00178843	0.62	NA	NA	NA	NA	NA	NA	NA	TRUE
Lachnoclostridium	rs4738679	G	A	0.00114921	8	59370320	0.00103738	0.27	NA	NA	NA	NA	NA	NA	NA	TRUE
Lachnoclostridium	rs6112314	A	C	0.00105374	20	19300846	0.00100051	0.29	NA	NA	NA	NA	NA	NA	NA	TRUE
Lachnoclostridium	rs615997	T	C	-0.000274336	3	23037786	0.000980921	0.780001	NA	NA	NA	NA	NA	NA	NA	TRUE
Lachnoclostridium	rs61915992	A	T	0.000847276	12	28169306	0.0014737	0.57	NA	NA	NA	NA	NA	NA	NA	FALSE
Lachnoclostridium	rs62028349	G	C	0.00085363	16	27217620	0.000990384	0.39	NA	NA	NA	NA	NA	NA	NA	FALSE
Lachnoclostridium	rs62285313	A	G	-0.000691462	3	177470032	0.00159533	0.66	NA	NA	NA	NA	NA	NA	NA	TRUE
Lachnoclostridium	rs72829893	G	T	-0.0015181	17	46694541	0.00223422	0.5	NA	NA	NA	NA	NA	NA	NA	TRUE
Lachnoclostridium	rs78068103	A	G	-0.000696252	17	13816159	0.00192516	0.719999	NA	NA	NA	NA	NA	NA	NA	TRUE
Lachnoclostridium	rs789029	C	T	0.00229524	18	1053252	0.00130085	0.0779992	NA	NA	NA	NA	NA	NA	NA	TRUE
Collinsella	rs10890671	T	C	-0.000546938	11	107123199	0.00097743	0.58	NA	NA	NA	NA	NA	NA	NA	TRUE
Collinsella	rs11597285	G	T	0.000545211	10	8589813	0.000984835	0.58	NA	NA	NA	NA	NA	NA	NA	TRUE
Collinsella	rs12921100	A	T	-0.0006569	16	77283458	0.0010721	0.54	NA	NA	NA	NA	NA	NA	NA	FALSE
Collinsella	rs1496626	T	C	0.00187071	19	31760841	0.00142891	0.19	NA	NA	NA	NA	NA	NA	NA	TRUE
Collinsella	rs149807560	C	A	0.001499	19	56526640	0.00186378	0.42	NA	NA	NA	NA	NA	NA	NA	TRUE
Collinsella	rs2103510	G	A	-7.76474e-05	21	29355467	0.00143999	0.96	NA	NA	NA	NA	NA	NA	NA	TRUE
Collinsella	rs2671662	C	G	0.000229478	17	47529492	0.000989529	0.82	NA	NA	NA	NA	NA	NA	NA	FALSE
Collinsella	rs59414781	C	G	0.00236368	15	50026113	0.00123658	0.0560003	NA	NA	NA	NA	NA	NA	NA	FALSE
Collinsella	rs62448871	C	A	-0.000669402	7	24465024	0.000986708	0.5	NA	NA	NA	NA	NA	NA	NA	TRUE
Collinsella	rs73052258	G	A	0.000278345	2	195739311	0.00163302	0.86	NA	NA	NA	NA	NA	NA	NA	TRUE
Collinsella	rs75672793	A	G	-0.00273194	4	149818294	0.00182438	0.13	NA	NA	NA	NA	NA	NA	NA	TRUE
Collinsella	rs9541268	C	A	-0.000425737	13	68610061	0.00151435	0.780001	NA	NA	NA	NA	NA	NA	NA	TRUE
Odoribacter	rs10093869	A	G	-0.00258406	8	1266824	0.00103724	0.0129999	NA	NA	NA	NA	NA	NA	NA	TRUE
Odoribacter	rs10423795	C	T	-0.000657741	19	49523088	0.000997596	0.51	NA	NA	NA	NA	NA	NA	NA	TRUE
Odoribacter	rs16918425	A	T	0.000752187	11	6848360	0.00190573	0.69	NA	NA	NA	NA	NA	NA	NA	FALSE
Odoribacter	rs28417404	A	G	0.00201774	14	70944224	0.0013282	0.13	NA	NA	NA	NA	NA	NA	NA	TRUE
Odoribacter	rs4793970	A	G	0.000790961	17	46763962	0.00108311	0.47	NA	NA	NA	NA	NA	NA	NA	TRUE
Odoribacter	rs503751	C	G	0.000342361	15	58063881	0.000980619	0.73	NA	NA	NA	NA	NA	NA	NA	FALSE
Odoribacter	rs6856150	G	A	0.00173122	4	11907559	0.00165794	0.3	NA	NA	NA	NA	NA	NA	NA	TRUE
Odoribacter	rs74553962	T	G	-0.000556122	8	69677480	0.00202592	0.780001	NA	NA	NA	NA	NA	NA	NA	TRUE
Odoribacter	rs77779484	G	A	-0.00113465	12	67655943	0.00215265	0.6	NA	NA	NA	NA	NA	NA	NA	TRUE
Ruminiclostridium5	rs10827477	A	G	-1.4592e-05	10	35262588	0.00104867	0.99	NA	NA	NA	NA	NA	NA	NA	TRUE
Ruminiclostridium5	rs113753996	T	C	-0.00166537	5	32477664	0.00167654	0.32	NA	NA	NA	NA	NA	NA	NA	TRUE
Ruminiclostridium5	rs1223978	T	C	-0.000548866	13	108775162	0.000997148	0.58	NA	NA	NA	NA	NA	NA	NA	TRUE
Ruminiclostridium5	rs1492620	T	C	0.00267016	6	50405920	0.00169471	0.12	NA	NA	NA	NA	NA	NA	NA	TRUE
Ruminiclostridium5	rs2286384	G	C	0.00109748	12	1891043	0.000978436	0.26	NA	NA	NA	NA	NA	NA	NA	FALSE
Ruminiclostridium5	rs243585	C	G	0.00163648	21	19151940	0.00113303	0.15	NA	NA	NA	NA	NA	NA	NA	FALSE
Ruminiclostridium5	rs2482038	C	A	0.00122569	10	12835085	0.000983808	0.21	NA	NA	NA	NA	NA	NA	NA	TRUE
Ruminiclostridium5	rs2791343	T	C	0.00217571	8	131316030	0.00103947	0.0359998	NA	NA	NA	NA	NA	NA	NA	TRUE
Ruminiclostridium5	rs2801960	C	G	-0.000666429	1	41878680	0.0010567	0.53	NA	NA	NA	NA	NA	NA	NA	FALSE
Ruminiclostridium5	rs2833828	G	A	0.000770499	21	33811886	0.000990574	0.44	NA	NA	NA	NA	NA	NA	NA	TRUE
Ruminiclostridium5	rs4955951	A	G	-0.00144668	3	55243531	0.00156543	0.36	NA	NA	NA	NA	NA	NA	NA	TRUE
Ruminiclostridium5	rs6121460	G	A	0.00273735	20	60293505	0.0018986	0.15	NA	NA	NA	NA	NA	NA	NA	TRUE
Ruminiclostridium5	rs73002572	G	C	-0.00226423	2	103755970	0.00267556	0.4	NA	NA	NA	NA	NA	NA	NA	FALSE
Ruminiclostridium5	rs79968837	A	G	0.00135493	20	41177956	0.00175553	0.44	NA	NA	NA	NA	NA	NA	NA	TRUE
Ruminiclostridium5	rs8053158	A	G	0.000441572	16	86769909	0.00148957	0.77	NA	NA	NA	NA	NA	NA	NA	TRUE
FamilyXIIIAD3011group	rs11126423	C	T	-0.000644204	2	74195551	0.00163638	0.69	NA	NA	NA	NA	NA	NA	NA	TRUE
FamilyXIIIAD3011group	rs11736617	G	A	0.000343398	4	38917830	0.00149386	0.82	NA	NA	NA	NA	NA	NA	NA	TRUE
FamilyXIIIAD3011group	rs12812672	T	C	0.000383943	12	18127597	0.00170427	0.82	NA	NA	NA	NA	NA	NA	NA	TRUE
FamilyXIIIAD3011group	rs12911842	A	T	0.00129691	15	40047706	0.00148576	0.38	NA	NA	NA	NA	NA	NA	NA	FALSE
FamilyXIIIAD3011group	rs149302	T	C	-0.00228103	5	14159925	0.00120132	0.0580003	NA	NA	NA	NA	NA	NA	NA	TRUE
FamilyXIIIAD3011group	rs16840310	A	G	0.000434995	1	240694163	0.00101918	0.67	NA	NA	NA	NA	NA	NA	NA	TRUE
FamilyXIIIAD3011group	rs16940167	C	T	-0.00171474	15	58683697	0.00134637	0.2	NA	NA	NA	NA	NA	NA	NA	TRUE
FamilyXIIIAD3011group	rs17156849	G	A	-0.000603183	7	28603985	0.00186274	0.75	NA	NA	NA	NA	NA	NA	NA	TRUE
FamilyXIIIAD3011group	rs62029761	A	G	-0.00134556	16	16006242	0.00213268	0.53	NA	NA	NA	NA	NA	NA	NA	TRUE
FamilyXIIIAD3011group	rs62200412	C	T	-0.000272287	20	4618639	0.00134487	0.84	NA	NA	NA	NA	NA	NA	NA	TRUE
FamilyXIIIAD3011group	rs72730932	C	A	-0.00440577	1	192019835	0.00134905	0.00109999	NA	NA	NA	NA	NA	NA	NA	TRUE
FamilyXIIIAD3011group	rs739451	C	T	-0.00065399	9	136678954	0.00121737	0.59	NA	NA	NA	NA	NA	NA	NA	TRUE
FamilyXIIIAD3011group	rs9276029	A	G	-0.00871253	6	32695336	0.00143055	1.09999e-09	NA	NA	NA	NA	NA	NA	NA	TRUE
FamilyXIIIAD3011group	rs9837139	A	G	-0.00231356	3	29811865	0.00198218	0.24	NA	NA	NA	NA	NA	NA	NA	TRUE
FamilyXIIIAD3011group	rs9852893	C	G	-0.00132518	3	3556826	0.00107244	0.22	NA	NA	NA	NA	NA	NA	NA	FALSE
Faecalibacterium	rs10927394	G	T	0.00182997	1	245267339	0.00285188	0.52	NA	NA	NA	NA	NA	NA	NA	TRUE
Faecalibacterium	rs114946999	C	T	-0.00153418	2	37125235	0.00167979	0.36	NA	NA	NA	NA	NA	NA	NA	TRUE
Faecalibacterium	rs11776390	T	C	-0.00112898	8	38593645	0.00154838	0.47	NA	NA	NA	NA	NA	NA	NA	TRUE
Faecalibacterium	rs12320842	C	G	0.00148077	12	83502773	0.00155219	0.34	NA	NA	NA	NA	NA	NA	NA	FALSE
Faecalibacterium	rs1271565	C	T	-0.000177723	14	64044097	0.00109602	0.87	NA	NA	NA	NA	NA	NA	NA	TRUE
Faecalibacterium	rs12753492	A	C	-0.00144123	1	14201546	0.00134322	0.28	NA	NA	NA	NA	NA	NA	NA	TRUE
Faecalibacterium	rs2835874	T	C	-0.00298858	21	39027901	0.00187434	0.11	NA	NA	NA	NA	NA	NA	NA	TRUE
Faecalibacterium	rs28376661	C	G	0.000958881	15	47404021	0.00100404	0.34	NA	NA	NA	NA	NA	NA	NA	FALSE
Faecalibacterium	rs61875484	C	G	0.0013361	10	128614990	0.0016769	0.43	NA	NA	NA	NA	NA	NA	NA	FALSE
Faecalibacterium	rs6910935	A	G	0.000706357	6	131587157	0.00207778	0.73	NA	NA	NA	NA	NA	NA	NA	TRUE
Faecalibacterium	rs75499067	C	T	0.00347587	16	6099863	0.00223964	0.12	NA	NA	NA	NA	NA	NA	NA	TRUE
Faecalibacterium	rs79656633	T	C	0.00505298	1	111036827	0.0023	0.0280001	NA	NA	NA	NA	NA	NA	NA	TRUE
Faecalibacterium	rs9536330	T	C	0.000570372	13	53567017	0.00100668	0.57	NA	NA	NA	NA	NA	NA	NA	TRUE
RuminococcaceaeUCG003	rs10490280	C	T	0.000848949	2	37905976	0.00114223	0.46	NA	NA	NA	NA	NA	NA	NA	TRUE
RuminococcaceaeUCG003	rs11243416	T	C	0.001177	9	134416970	0.00163474	0.47	NA	NA	NA	NA	NA	NA	NA	TRUE
RuminococcaceaeUCG003	rs11613919	G	T	-0.00152472	12	75496463	0.00132404	0.25	NA	NA	NA	NA	NA	NA	NA	TRUE
RuminococcaceaeUCG003	rs139730	G	C	-0.00222129	22	25292719	0.00111209	0.0460002	NA	NA	NA	NA	NA	NA	NA	FALSE
RuminococcaceaeUCG003	rs16959793	A	C	0.000763008	15	35071718	0.00110248	0.49	NA	NA	NA	NA	NA	NA	NA	TRUE
RuminococcaceaeUCG003	rs2523124	T	C	-0.00172495	7	97348436	0.00101428	0.089	NA	NA	NA	NA	NA	NA	NA	TRUE
RuminococcaceaeUCG003	rs3013089	G	A	0.000766087	1	13794594	0.000996277	0.44	NA	NA	NA	NA	NA	NA	NA	TRUE
RuminococcaceaeUCG003	rs4452755	A	C	-0.000777695	8	82026852	0.00109499	0.48	NA	NA	NA	NA	NA	NA	NA	TRUE
RuminococcaceaeUCG003	rs4532474	G	A	0.000502282	6	105781538	0.00145348	0.73	NA	NA	NA	NA	NA	NA	NA	TRUE
RuminococcaceaeUCG003	rs4629039	T	A	-0.00116766	18	46485154	0.00103105	0.26	NA	NA	NA	NA	NA	NA	NA	FALSE
RuminococcaceaeUCG003	rs646327	G	A	0.000917652	19	49209851	0.000977961	0.35	NA	NA	NA	NA	NA	NA	NA	TRUE
RuminococcaceaeUCG003	rs6759615	A	G	-0.0023731	2	205238716	0.00184878	0.2	NA	NA	NA	NA	NA	NA	NA	TRUE
RuminococcaceaeUCG003	rs73341549	T	C	-0.000394289	7	51541468	0.00226108	0.86	NA	NA	NA	NA	NA	NA	NA	TRUE
RuminococcaceaeUCG003	rs78720113	A	G	0.000918376	3	41982393	0.00190777	0.630001	NA	NA	NA	NA	NA	NA	NA	TRUE
Eisenbergiella	rs11027642	C	T	-0.00147852	11	24001840	0.0014918	0.32	NA	NA	NA	NA	NA	NA	NA	TRUE
Eisenbergiella	rs11079158	T	C	6.56768e-05	17	53367641	0.0011447	0.95	NA	NA	NA	NA	NA	NA	NA	TRUE
Eisenbergiella	rs11938607	T	C	-2.55107e-05	4	189060431	0.00116048	0.98	NA	NA	NA	NA	NA	NA	NA	TRUE
Eisenbergiella	rs12257723	A	C	0.00113214	10	109417101	0.00108692	0.3	NA	NA	NA	NA	NA	NA	NA	TRUE
Eisenbergiella	rs12278566	T	A	-0.000106845	11	124764527	0.00134027	0.94	NA	NA	NA	NA	NA	NA	NA	FALSE
Eisenbergiella	rs12710729	C	A	-0.000421176	2	19973210	0.00102616	0.68	NA	NA	NA	NA	NA	NA	NA	TRUE
Eisenbergiella	rs13258851	A	G	-0.00155688	8	55330814	0.00162007	0.34	NA	NA	NA	NA	NA	NA	NA	TRUE
Eisenbergiella	rs1508033	A	C	0.00152573	15	53375201	0.00102356	0.14	NA	NA	NA	NA	NA	NA	NA	TRUE
Eisenbergiella	rs1553971	T	G	-0.00101402	3	111419486	0.00136856	0.46	NA	NA	NA	NA	NA	NA	NA	TRUE
Eisenbergiella	rs2683098	C	T	0.000172631	15	36178565	0.00119619	0.89	NA	NA	NA	NA	NA	NA	NA	TRUE
Eisenbergiella	rs3812426	G	A	0.00112613	8	50822676	0.00115742	0.33	NA	NA	NA	NA	NA	NA	NA	TRUE
Eisenbergiella	rs4462860	G	A	-0.00186981	21	21610254	0.00104308	0.0729995	NA	NA	NA	NA	NA	NA	NA	TRUE
Ruminiclostridium9	rs113048721	C	G	0.000575913	9	74214419	0.0011355	0.61	NA	NA	NA	NA	NA	NA	NA	FALSE
Ruminiclostridium9	rs115044523	G	A	-0.0015851	7	47013498	0.00174294	0.36	NA	NA	NA	NA	NA	NA	NA	TRUE
Ruminiclostridium9	rs12040548	G	T	0.000748076	1	247710285	0.00110076	0.5	NA	NA	NA	NA	NA	NA	NA	TRUE
Ruminiclostridium9	rs12419854	T	A	0.00188153	11	68886460	0.00145109	0.19	NA	NA	NA	NA	NA	NA	NA	FALSE
Ruminiclostridium9	rs13033315	T	A	-5.47695e-05	2	204706865	0.000986441	0.96	NA	NA	NA	NA	NA	NA	NA	FALSE
Ruminiclostridium9	rs57665991	C	G	-0.00263517	3	157841287	0.00106806	0.0140001	NA	NA	NA	NA	NA	NA	NA	FALSE
Ruminiclostridium9	rs6082461	A	C	0.000809473	20	2210530	0.00119478	0.5	NA	NA	NA	NA	NA	NA	NA	TRUE
Ruminiclostridium9	rs7137760	C	T	0.00133984	12	10702414	0.00099562	0.18	NA	NA	NA	NA	NA	NA	NA	TRUE
Ruminiclostridium9	rs73592673	A	T	-0.00064766	6	128568828	0.00134935	0.630001	NA	NA	NA	NA	NA	NA	NA	FALSE
Ruminiclostridium9	rs74303178	T	C	0.000410205	8	14697544	0.00107427	0.7	NA	NA	NA	NA	NA	NA	NA	TRUE
Ruminiclostridium9	rs78191726	T	C	0.00185932	6	67655320	0.00171824	0.28	NA	NA	NA	NA	NA	NA	NA	TRUE
Ruminiclostridium9	rs79082720	C	G	-0.000228395	7	155701010	0.00177204	0.9	NA	NA	NA	NA	NA	NA	NA	FALSE
Ruminiclostridium9	rs918449	A	G	-0.00105846	19	34371198	0.00189413	0.58	NA	NA	NA	NA	NA	NA	NA	TRUE
Ruminiclostridium9	rs9522712	T	C	-0.000582022	13	90441578	0.00134632	0.67	NA	NA	NA	NA	NA	NA	NA	TRUE
Ruminiclostridium9	rs9809789	C	T	-0.000170613	3	29179983	0.00139351	0.9	NA	NA	NA	NA	NA	NA	NA	TRUE
Flavonifractor	rs114873521	C	T	0.00165206	5	168218403	0.00200079	0.41	NA	NA	NA	NA	NA	NA	NA	TRUE
Flavonifractor	rs11642826	G	C	-0.00114724	16	6696929	0.00216995	0.6	NA	NA	NA	NA	NA	NA	NA	FALSE
Flavonifractor	rs11811696	T	C	0.00162765	1	237351354	0.00168978	0.34	NA	NA	NA	NA	NA	NA	NA	TRUE
Flavonifractor	rs12030302	A	G	0.000382578	1	77887835	0.000981915	0.7	NA	NA	NA	NA	NA	NA	NA	TRUE
Flavonifractor	rs12038887	C	G	-0.00242501	1	102287083	0.00149733	0.11	NA	NA	NA	NA	NA	NA	NA	FALSE
Flavonifractor	rs34066017	A	G	-0.000764621	11	44849689	0.00111497	0.49	NA	NA	NA	NA	NA	NA	NA	TRUE
Flavonifractor	rs6761463	G	C	1.6354e-05	2	50201547	0.0013253	0.99	NA	NA	NA	NA	NA	NA	NA	FALSE
Flavonifractor	rs806808	T	C	0.000235039	10	32381186	0.000976905	0.81	NA	NA	NA	NA	NA	NA	NA	TRUE
Phascolarctobacterium	rs11929846	T	C	-0.0027626	4	17051156	0.00119879	0.021	NA	NA	NA	NA	NA	NA	NA	TRUE
Phascolarctobacterium	rs12618201	A	G	0.000112994	2	174436533	0.0010154	0.91	NA	NA	NA	NA	NA	NA	NA	TRUE
Phascolarctobacterium	rs1264476	T	G	0.000954298	8	102434276	0.00120746	0.43	NA	NA	NA	NA	NA	NA	NA	TRUE
Phascolarctobacterium	rs28525131	G	A	-0.00036499	14	21358155	0.00189571	0.85	NA	NA	NA	NA	NA	NA	NA	TRUE
Phascolarctobacterium	rs56069061	G	A	0.00264922	3	168339417	0.00158685	0.0949992	NA	NA	NA	NA	NA	NA	NA	TRUE
Phascolarctobacterium	rs56157888	A	C	-0.00198635	4	183252836	0.00134217	0.14	NA	NA	NA	NA	NA	NA	NA	TRUE
Phascolarctobacterium	rs6427992	G	C	0.00248082	1	203102563	0.000995038	0.0129999	NA	NA	NA	NA	NA	NA	NA	FALSE
Phascolarctobacterium	rs74540770	G	A	-0.000406202	3	186553389	0.0017519	0.82	NA	NA	NA	NA	NA	NA	NA	TRUE
Phascolarctobacterium	rs74847270	A	G	-0.00156422	22	47841258	0.00161171	0.33	NA	NA	NA	NA	NA	NA	NA	TRUE
Phascolarctobacterium	rs75882962	T	C	0.000300848	12	53098742	0.00139102	0.83	NA	NA	NA	NA	NA	NA	NA	TRUE
Phascolarctobacterium	rs76124218	C	G	-0.00147841	17	73584441	0.00213531	0.49	NA	NA	NA	NA	NA	NA	NA	FALSE
Phascolarctobacterium	rs7982713	G	A	-0.00145394	13	71376322	0.00119228	0.22	NA	NA	NA	NA	NA	NA	NA	TRUE
Intestinibacter	rs10805326	A	C	0.00340566	4	14324623	0.00807503	0.67	NA	NA	NA	NA	NA	NA	NA	FALSE
Intestinibacter	rs10805326	G	A	0.00112635	4	14324623	0.00106247	0.29	NA	NA	NA	NA	NA	NA	NA	TRUE
Intestinibacter	rs11109097	C	T	0.000113532	12	97928437	0.0010661	0.92	NA	NA	NA	NA	NA	NA	NA	TRUE
Intestinibacter	rs118030283	G	A	0.00225501	16	5993076	0.0021539	0.3	NA	NA	NA	NA	NA	NA	NA	TRUE
Intestinibacter	rs16938435	T	C	8.47049e-05	9	21502923	0.00185851	0.96	NA	NA	NA	NA	NA	NA	NA	TRUE
Intestinibacter	rs2098844	C	T	0.000567245	11	127703160	0.000984763	0.56	NA	NA	NA	NA	NA	NA	NA	TRUE
Intestinibacter	rs2702387	A	G	0.000188585	4	179361262	0.00103535	0.86	NA	NA	NA	NA	NA	NA	NA	TRUE
Intestinibacter	rs4327025	G	A	0.00231738	15	92446683	0.00118999	0.051	NA	NA	NA	NA	NA	NA	NA	TRUE
Intestinibacter	rs447950	A	G	5.68195e-05	5	148846426	0.00105994	0.96	NA	NA	NA	NA	NA	NA	NA	TRUE
Intestinibacter	rs478972	T	C	0.00168853	11	125663184	0.00225301	0.450001	NA	NA	NA	NA	NA	NA	NA	TRUE
Intestinibacter	rs6062862	A	G	0.000169265	20	61325223	0.00151478	0.91	NA	NA	NA	NA	NA	NA	NA	TRUE
Intestinibacter	rs62430350	T	C	-0.00448372	6	170918194	0.00220511	0.0420001	NA	NA	NA	NA	NA	NA	NA	TRUE
Intestinibacter	rs68093214	C	T	0.00312353	3	70657785	0.00113055	0.00569994	NA	NA	NA	NA	NA	NA	NA	TRUE
Intestinibacter	rs6875660	C	T	-0.00154689	5	159686256	0.00154748	0.32	NA	NA	NA	NA	NA	NA	NA	TRUE
Intestinibacter	rs893394	G	A	-0.000235951	2	20054971	0.000995853	0.81	NA	NA	NA	NA	NA	NA	NA	TRUE
Intestinibacter	rs9348442	C	T	-0.00190077	6	10303945	0.00183527	0.3	NA	NA	NA	NA	NA	NA	NA	TRUE
Lactobacillus	rs11674854	C	T	0.00119137	2	28903275	0.00100723	0.24	NA	NA	NA	NA	NA	NA	NA	TRUE
Lactobacillus	rs12693845	C	T	0.00152755	2	199312684	0.00100005	0.13	NA	NA	NA	NA	NA	NA	NA	TRUE
Lactobacillus	rs1530559	G	A	-0.00188324	2	135755629	0.000988254	0.0569994	NA	NA	NA	NA	NA	NA	NA	TRUE
Lactobacillus	rs16861661	G	A	-0.00369136	1	18501459	0.00190998	0.0530005	NA	NA	NA	NA	NA	NA	NA	TRUE
Lactobacillus	rs328312	T	A	0.00288865	16	73890910	0.00098306	0.00329997	NA	NA	NA	NA	NA	NA	NA	FALSE
Lactobacillus	rs6092149	A	T	-0.000860593	20	54192992	0.000988684	0.38	NA	NA	NA	NA	NA	NA	NA	FALSE
Lactobacillus	rs62314653	C	A	0.00116913	4	109896462	0.002196	0.59	NA	NA	NA	NA	NA	NA	NA	TRUE
Lactobacillus	rs7399658	G	A	0.00198768	13	23834968	0.00121537	0.1	NA	NA	NA	NA	NA	NA	NA	TRUE
Lactobacillus	rs75127669	C	A	0.00127371	6	151027636	0.00184036	0.49	NA	NA	NA	NA	NA	NA	NA	TRUE
Lactobacillus	rs768253	T	G	-0.000978925	8	69010103	0.00100091	0.33	NA	NA	NA	NA	NA	NA	NA	TRUE
Lactobacillus	rs77478751	A	G	0.00337077	3	173151665	0.0019954	0.0909997	NA	NA	NA	NA	NA	NA	NA	TRUE
Lactobacillus	rs921925	A	C	-0.00111183	19	6928017	0.00120199	0.35	NA	NA	NA	NA	NA	NA	NA	TRUE
Alistipes	rs1107244	G	A	-0.000484596	13	38057357	0.00173096	0.780001	NA	NA	NA	NA	NA	NA	NA	TRUE
Alistipes	rs11769002	G	A	-0.000613855	7	62443498	0.00100067	0.54	NA	NA	NA	NA	NA	NA	NA	TRUE
Alistipes	rs11958296	A	G	-0.00136817	5	177755179	0.00187054	0.46	NA	NA	NA	NA	NA	NA	NA	TRUE
Alistipes	rs12990744	C	T	-0.000676647	2	178000949	0.00152535	0.66	NA	NA	NA	NA	NA	NA	NA	TRUE
Alistipes	rs1689282	A	C	-0.00181663	9	14080129	0.00103759	0.08	NA	NA	NA	NA	NA	NA	NA	TRUE
Alistipes	rs2290844	C	T	0.00123513	10	127787142	0.00182574	0.5	NA	NA	NA	NA	NA	NA	NA	TRUE
Alistipes	rs2450745	A	C	0.00301261	8	144428720	0.0017047	0.0769999	NA	NA	NA	NA	NA	NA	NA	TRUE
Alistipes	rs2875322	T	C	0.00124854	11	130887552	0.0012086	0.3	NA	NA	NA	NA	NA	NA	NA	TRUE
Alistipes	rs34417064	A	G	-0.0016827	17	52776479	0.000977413	0.0850002	NA	NA	NA	NA	NA	NA	NA	TRUE
Alistipes	rs4810359	A	G	0.00103661	20	41191335	0.00134154	0.44	NA	NA	NA	NA	NA	NA	NA	TRUE
Alistipes	rs62576416	T	C	0.000292638	9	112120264	0.00100223	0.77	NA	NA	NA	NA	NA	NA	NA	TRUE
Alistipes	rs67281112	G	C	0.000622199	7	135778919	0.00118061	0.6	NA	NA	NA	NA	NA	NA	NA	FALSE
Alistipes	rs67705352	T	G	-0.00107461	1	19790706	0.00101621	0.29	NA	NA	NA	NA	NA	NA	NA	TRUE
Alistipes	rs7129639	C	A	-0.000860451	11	17511427	0.00100982	0.39	NA	NA	NA	NA	NA	NA	NA	TRUE
Alistipes	rs8130320	A	G	-0.000534591	21	40580258	0.000984187	0.59	NA	NA	NA	NA	NA	NA	NA	TRUE
Romboutsia	rs10279978	A	G	-0.000578289	7	5319387	0.0010532	0.58	NA	NA	NA	NA	NA	NA	NA	TRUE
Romboutsia	rs11221428	T	C	0.0019724	11	99665050	0.00129656	0.13	NA	NA	NA	NA	NA	NA	NA	TRUE
Romboutsia	rs114398731	G	C	0.000451504	5	57229635	0.00216502	0.83	NA	NA	NA	NA	NA	NA	NA	FALSE
Romboutsia	rs16843578	C	T	-0.00341148	1	171903885	0.00169355	0.0439997	NA	NA	NA	NA	NA	NA	NA	TRUE
Romboutsia	rs28603357	T	C	0.000242454	7	106406824	0.00229646	0.92	NA	NA	NA	NA	NA	NA	NA	TRUE
Romboutsia	rs34302036	A	G	-0.0015629	7	78136725	0.000988912	0.11	NA	NA	NA	NA	NA	NA	NA	TRUE
Romboutsia	rs61841503	G	A	0.00161933	10	17019559	0.00130454	0.21	NA	NA	NA	NA	NA	NA	NA	TRUE
Romboutsia	rs62504452	A	G	-0.0021232	7	145760298	0.00129101	0.1	NA	NA	NA	NA	NA	NA	NA	TRUE
Romboutsia	rs7109293	A	G	0.0037702	11	133834657	0.00184658	0.0409996	NA	NA	NA	NA	NA	NA	NA	TRUE
Romboutsia	rs75200530	T	G	0.00350857	8	5088054	0.00223829	0.12	NA	NA	NA	NA	NA	NA	NA	TRUE
Romboutsia	rs75987356	G	A	0.00228328	2	16066705	0.00203262	0.26	NA	NA	NA	NA	NA	NA	NA	TRUE
Romboutsia	rs77702691	A	G	-0.000668569	13	88725540	0.00162611	0.68	NA	NA	NA	NA	NA	NA	NA	TRUE
Romboutsia	rs9389266	T	G	0.000141198	6	135411737	0.00135068	0.92	NA	NA	NA	NA	NA	NA	NA	TRUE
Romboutsia	rs9567264	C	T	0.000335062	13	32720756	0.00106769	0.75	NA	NA	NA	NA	NA	NA	NA	TRUE
Coprococcus3	rs10810043	A	G	0.000548619	9	13799809	0.0010091	0.59	NA	NA	NA	NA	NA	NA	NA	TRUE
Coprococcus3	rs11077359	T	C	-0.00123958	17	76343961	0.00119915	0.3	NA	NA	NA	NA	NA	NA	NA	TRUE
Coprococcus3	rs11080344	C	T	4.47396e-05	17	26104511	0.000989063	0.96	NA	NA	NA	NA	NA	NA	NA	TRUE
Coprococcus3	rs13247359	G	A	-0.000367653	7	76357726	0.000975677	0.709999	NA	NA	NA	NA	NA	NA	NA	TRUE
Coprococcus3	rs13394391	C	T	-0.000942614	2	240727657	0.00130917	0.47	NA	NA	NA	NA	NA	NA	NA	TRUE
Coprococcus3	rs178271	T	C	0.0053373	22	21331556	0.00210566	0.0109999	NA	NA	NA	NA	NA	NA	NA	TRUE
Coprococcus3	rs4575475	G	A	0.000132567	14	99141751	0.0011771	0.91	NA	NA	NA	NA	NA	NA	NA	TRUE
Coprococcus3	rs62481985	G	C	-0.000330316	8	4128340	0.00099217	0.74	NA	NA	NA	NA	NA	NA	NA	FALSE
Coprococcus3	rs7521171	G	A	-0.00114776	1	149998497	0.00110011	0.3	NA	NA	NA	NA	NA	NA	NA	TRUE
Coprococcus3	rs8100692	T	C	0.00188333	19	40032132	0.000988689	0.0569994	NA	NA	NA	NA	NA	NA	NA	TRUE
LachnospiraceaeUCG010	rs10414815	T	C	0.00217662	19	42586245	0.00154975	0.16	NA	NA	NA	NA	NA	NA	NA	TRUE
LachnospiraceaeUCG010	rs11192447	A	G	-1.29611e-05	10	83848397	0.00202944	0.99	NA	NA	NA	NA	NA	NA	NA	TRUE
LachnospiraceaeUCG010	rs12346653	C	T	-0.00099572	9	92267239	0.00113734	0.38	NA	NA	NA	NA	NA	NA	NA	TRUE
LachnospiraceaeUCG010	rs17730011	G	A	0.000430682	6	84772845	0.00127883	0.74	NA	NA	NA	NA	NA	NA	NA	TRUE
LachnospiraceaeUCG010	rs2153460	A	T	-0.000102026	9	85576178	0.00124804	0.93	NA	NA	NA	NA	NA	NA	NA	FALSE
LachnospiraceaeUCG010	rs2833528	C	T	0.000708641	21	33193567	0.00101518	0.49	NA	NA	NA	NA	NA	NA	NA	TRUE
LachnospiraceaeUCG010	rs336138	G	T	0.00252019	5	8146371	0.00132324	0.0569994	NA	NA	NA	NA	NA	NA	NA	TRUE
LachnospiraceaeUCG010	rs4576377	A	C	0.000914599	7	81410263	0.00100425	0.36	NA	NA	NA	NA	NA	NA	NA	TRUE
LachnospiraceaeUCG010	rs72761829	A	T	0.000153854	1	224897491	0.00186026	0.93	NA	NA	NA	NA	NA	NA	NA	FALSE
LachnospiraceaeUCG010	rs72894957	G	A	-0.000548411	2	185862591	0.00232623	0.81	NA	NA	NA	NA	NA	NA	NA	TRUE
LachnospiraceaeUCG010	rs74315802	G	T	-0.00154201	14	29872341	0.00147028	0.29	NA	NA	NA	NA	NA	NA	NA	TRUE
LachnospiraceaeUCG010	rs9981767	A	C	-0.000708851	21	44079875	0.00105174	0.5	NA	NA	NA	NA	NA	NA	NA	TRUE
RuminococcaceaeUCG013	rs11581881	C	T	-0.000766813	1	9361576	0.00129821	0.55	NA	NA	NA	NA	NA	NA	NA	TRUE
RuminococcaceaeUCG013	rs12189346	G	A	-1.94164e-06	5	141395140	0.00137032	1	NA	NA	NA	NA	NA	NA	NA	TRUE
RuminococcaceaeUCG013	rs12336782	T	C	0.00366326	9	13609119	0.00167097	0.0280001	NA	NA	NA	NA	NA	NA	NA	TRUE
RuminococcaceaeUCG013	rs12485353	G	A	-0.000462716	3	197049996	0.00120372	0.7	NA	NA	NA	NA	NA	NA	NA	TRUE
RuminococcaceaeUCG013	rs12781711	C	T	0.00153547	10	2219930	0.0010272	0.13	NA	NA	NA	NA	NA	NA	NA	TRUE
RuminococcaceaeUCG013	rs16918863	A	C	0.00126064	10	19780463	0.00202339	0.53	NA	NA	NA	NA	NA	NA	NA	TRUE
RuminococcaceaeUCG013	rs1729063	G	C	0.000303789	16	10863459	0.00106469	0.780001	NA	NA	NA	NA	NA	NA	NA	FALSE
RuminococcaceaeUCG013	rs2428106	C	G	-0.000231529	9	136620584	0.00098932	0.81	NA	NA	NA	NA	NA	NA	NA	FALSE
RuminococcaceaeUCG013	rs2730183	G	A	0.000390583	8	40311885	0.00097822	0.69	NA	NA	NA	NA	NA	NA	NA	TRUE
RuminococcaceaeUCG013	rs4385846	G	T	0.000387902	10	115650278	0.00115637	0.74	NA	NA	NA	NA	NA	NA	NA	TRUE
RuminococcaceaeUCG013	rs75088940	T	C	-0.0003282	12	30245557	0.00173766	0.85	NA	NA	NA	NA	NA	NA	NA	TRUE
RuminococcaceaeUCG013	rs76973485	G	T	-0.00361322	3	9534657	0.00212827	0.0899995	NA	NA	NA	NA	NA	NA	NA	TRUE
RuminococcaceaeUCG013	rs7784330	G	A	-0.00088322	7	32530997	0.00100078	0.38	NA	NA	NA	NA	NA	NA	NA	TRUE
RuminococcaceaeUCG013	rs9313055	T	C	-0.00239252	5	3628882	0.00212168	0.26	NA	NA	NA	NA	NA	NA	NA	TRUE
RuminococcaceaeUCG013	rs9565219	T	A	0.00154297	13	76583319	0.00104202	0.14	NA	NA	NA	NA	NA	NA	NA	FALSE
Marvinbryantia	rs11620597	T	C	0.00162893	13	86079090	0.0019788	0.41	NA	NA	NA	NA	NA	NA	NA	TRUE
Marvinbryantia	rs11645029	G	C	0.000533706	16	5938448	0.000988034	0.59	NA	NA	NA	NA	NA	NA	NA	FALSE
Marvinbryantia	rs1187983	C	T	-0.0013841	1	58441860	0.00143486	0.33	NA	NA	NA	NA	NA	NA	NA	TRUE
Marvinbryantia	rs12963345	G	C	-0.00138996	18	46255637	0.00107785	0.2	NA	NA	NA	NA	NA	NA	NA	FALSE
Marvinbryantia	rs146541147	G	A	0.00157227	19	4542097	0.0019642	0.42	NA	NA	NA	NA	NA	NA	NA	TRUE
Marvinbryantia	rs2724813	A	G	-0.000961396	10	12516924	0.00128225	0.450001	NA	NA	NA	NA	NA	NA	NA	TRUE
Marvinbryantia	rs2842896	C	T	0.00064008	6	132881664	0.00100152	0.52	NA	NA	NA	NA	NA	NA	NA	TRUE
Marvinbryantia	rs2863363	A	G	-0.000709102	3	166039765	0.00101584	0.49	NA	NA	NA	NA	NA	NA	NA	TRUE
Marvinbryantia	rs3125832	A	C	-0.000734058	1	211400180	0.00113199	0.52	NA	NA	NA	NA	NA	NA	NA	TRUE
Marvinbryantia	rs61884471	G	A	-0.000369571	11	45826561	0.00188045	0.84	NA	NA	NA	NA	NA	NA	NA	TRUE
Marvinbryantia	rs72948274	A	C	-0.00350081	11	79518683	0.00209401	0.0949992	NA	NA	NA	NA	NA	NA	NA	TRUE
Marvinbryantia	rs8006832	G	T	0.000133311	14	21577837	0.00158353	0.93	NA	NA	NA	NA	NA	NA	NA	TRUE
Ruminococcus2	rs12406309	A	C	-0.000741243	1	108074445	0.00122621	0.55	NA	NA	NA	NA	NA	NA	NA	TRUE
Ruminococcus2	rs12986628	C	T	0.00046203	2	238103439	0.0011653	0.69	NA	NA	NA	NA	NA	NA	NA	TRUE
Ruminococcus2	rs1819812	G	T	-0.000475102	7	151435722	0.00154524	0.760001	NA	NA	NA	NA	NA	NA	NA	TRUE
Ruminococcus2	rs2368224	T	G	0.00448741	2	182656416	0.00278852	0.11	NA	NA	NA	NA	NA	NA	NA	TRUE
Ruminococcus2	rs2846589	G	T	0.000673332	18	862477	0.000988719	0.5	NA	NA	NA	NA	NA	NA	NA	TRUE
Ruminococcus2	rs2997412	A	G	-0.00232252	13	62067781	0.00103838	0.025	NA	NA	NA	NA	NA	NA	NA	TRUE
Ruminococcus2	rs4400279	A	G	-0.00016513	7	16804578	0.00101608	0.87	NA	NA	NA	NA	NA	NA	NA	TRUE
Ruminococcus2	rs4799823	C	T	4.52619e-05	18	33456427	0.00159101	0.98	NA	NA	NA	NA	NA	NA	NA	TRUE
Ruminococcus2	rs55707116	C	A	-0.00209304	9	79919385	0.00162985	0.2	NA	NA	NA	NA	NA	NA	NA	TRUE
Ruminococcus2	rs58681734	A	G	-0.000365386	9	137557890	0.00140528	0.79	NA	NA	NA	NA	NA	NA	NA	TRUE
Ruminococcus2	rs61791565	T	C	-0.000903511	4	24655463	0.000994891	0.36	NA	NA	NA	NA	NA	NA	NA	TRUE
Ruminococcus2	rs75140805	T	G	0.00196732	11	12148588	0.00148517	0.19	NA	NA	NA	NA	NA	NA	NA	TRUE
Ruminococcus2	rs7635831	G	A	0.00186291	3	173040924	0.00110886	0.0929994	NA	NA	NA	NA	NA	NA	NA	TRUE
Ruminococcus2	rs7693984	G	A	0.00352173	4	4268322	0.00201209	0.08	NA	NA	NA	NA	NA	NA	NA	TRUE
Ruminococcus2	rs78120384	A	G	-9.05732e-05	3	106664363	0.00227957	0.97	NA	NA	NA	NA	NA	NA	NA	TRUE
Gordonibacter	rs117347059	G	C	-0.000314075	7	129433205	0.00120679	0.79	NA	NA	NA	NA	NA	NA	NA	FALSE
Gordonibacter	rs13412653	A	C	0.00117784	2	30158494	0.00102213	0.25	NA	NA	NA	NA	NA	NA	NA	TRUE
Gordonibacter	rs16955299	G	A	0.00384412	17	52957210	0.0018669	0.0389996	NA	NA	NA	NA	NA	NA	NA	TRUE
Gordonibacter	rs322296	G	A	-0.00593227	7	136937189	0.0015187	9.40005e-05	NA	NA	NA	NA	NA	NA	NA	TRUE
Gordonibacter	rs35042269	C	A	-0.000769709	4	8142607	0.00179173	0.67	NA	NA	NA	NA	NA	NA	NA	TRUE
Gordonibacter	rs3765837	T	G	0.00138081	1	210628449	0.00168938	0.41	NA	NA	NA	NA	NA	NA	NA	TRUE
Gordonibacter	rs4596722	A	G	0.00114123	9	88787144	0.000978947	0.24	NA	NA	NA	NA	NA	NA	NA	TRUE
Gordonibacter	rs61934597	C	T	-0.000560087	12	131024079	0.00166036	0.74	NA	NA	NA	NA	NA	NA	NA	TRUE
Gordonibacter	rs71545975	A	G	0.000244121	7	47144505	0.00140413	0.86	NA	NA	NA	NA	NA	NA	NA	TRUE
Gordonibacter	rs7220558	A	T	0.000341242	17	10148653	0.000997689	0.73	NA	NA	NA	NA	NA	NA	NA	FALSE
Gordonibacter	rs72714787	C	A	0.00112614	4	136768501	0.00163341	0.49	NA	NA	NA	NA	NA	NA	NA	TRUE
Gordonibacter	rs72939513	A	G	-0.00320625	1	83136096	0.00211935	0.13	NA	NA	NA	NA	NA	NA	NA	TRUE
Gordonibacter	rs7294633	C	T	0.00165367	12	29024534	0.00107426	0.12	NA	NA	NA	NA	NA	NA	NA	TRUE
Gordonibacter	rs76287110	A	T	0.000784195	3	187450354	0.00195741	0.69	NA	NA	NA	NA	NA	NA	NA	FALSE
Gordonibacter	rs768830	G	A	-0.000918022	7	18970607	0.00145044	0.53	NA	NA	NA	NA	NA	NA	NA	TRUE
RuminococcaceaeUCG009	rs113006825	T	C	3.13161e-06	6	51803869	0.00120419	1	NA	NA	NA	NA	NA	NA	NA	TRUE
RuminococcaceaeUCG009	rs12508214	C	T	0.00102047	4	7426937	0.00103131	0.32	NA	NA	NA	NA	NA	NA	NA	TRUE
RuminococcaceaeUCG009	rs138460696	A	G	0.00365676	2	66396776	0.00187386	0.051	NA	NA	NA	NA	NA	NA	NA	TRUE
RuminococcaceaeUCG009	rs1550196	G	A	0.00241272	17	32786955	0.00164593	0.14	NA	NA	NA	NA	NA	NA	NA	TRUE
RuminococcaceaeUCG009	rs2058609	A	G	-0.00138529	12	12970792	0.00102839	0.18	NA	NA	NA	NA	NA	NA	NA	TRUE
RuminococcaceaeUCG009	rs2192926	A	G	0.00146765	2	75512668	0.00115949	0.21	NA	NA	NA	NA	NA	NA	NA	TRUE
RuminococcaceaeUCG009	rs4079028	C	T	0.0019684	1	202299085	0.00120261	0.1	NA	NA	NA	NA	NA	NA	NA	TRUE
RuminococcaceaeUCG009	rs4708333	T	G	-4.33929e-05	6	78106701	0.00106565	0.97	NA	NA	NA	NA	NA	NA	NA	TRUE
RuminococcaceaeUCG009	rs61779334	G	C	0.000492446	1	39983022	0.00169314	0.77	NA	NA	NA	NA	NA	NA	NA	FALSE
RuminococcaceaeUCG009	rs6952765	G	A	0.000333264	7	32001710	0.000986604	0.74	NA	NA	NA	NA	NA	NA	NA	TRUE
RuminococcaceaeUCG009	rs758191	T	G	0.000780826	16	1979831	0.00224042	0.73	NA	NA	NA	NA	NA	NA	NA	TRUE
RuminococcaceaeUCG009	rs78410648	A	G	-0.0014331	19	52399401	0.00170011	0.4	NA	NA	NA	NA	NA	NA	NA	TRUE
RuminococcaceaeUCG009	rs8009993	G	C	0.0024907	14	39306809	0.00160789	0.12	NA	NA	NA	NA	NA	NA	NA	FALSE
RuminococcaceaeUCG009	rs9558661	T	C	-0.00171423	13	106650093	0.00122836	0.16	NA	NA	NA	NA	NA	NA	NA	TRUE
Holdemania	rs10885477	T	C	0.00355489	10	115332413	0.00199665	0.0749998	NA	NA	NA	NA	NA	NA	NA	TRUE
Holdemania	rs11080063	G	A	-0.000542688	17	26789271	0.000974506	0.58	NA	NA	NA	NA	NA	NA	NA	TRUE
Holdemania	rs111745969	A	G	-0.00138478	15	93110222	0.00165459	0.4	NA	NA	NA	NA	NA	NA	NA	TRUE
Holdemania	rs113593397	A	G	-0.000213859	8	123973840	0.00175606	0.9	NA	NA	NA	NA	NA	NA	NA	TRUE
Holdemania	rs116500994	G	T	-0.000509633	13	81685543	0.00190279	0.79	NA	NA	NA	NA	NA	NA	NA	TRUE
Holdemania	rs12701617	A	G	-0.000744898	7	38292857	0.000985746	0.450001	NA	NA	NA	NA	NA	NA	NA	TRUE
Holdemania	rs150096134	T	A	-0.000926315	12	39589195	0.0022059	0.67	NA	NA	NA	NA	NA	NA	NA	FALSE
Holdemania	rs1867876	T	C	0.000820955	11	18768068	0.00108328	0.450001	NA	NA	NA	NA	NA	NA	NA	TRUE
Holdemania	rs41438744	C	G	0.000110273	14	102553414	0.00182752	0.95	NA	NA	NA	NA	NA	NA	NA	FALSE
Holdemania	rs4146507	C	T	-0.00106761	5	106209093	0.00119059	0.37	NA	NA	NA	NA	NA	NA	NA	TRUE
Holdemania	rs55888180	C	G	-0.000107138	17	76443497	0.00172977	0.95	NA	NA	NA	NA	NA	NA	NA	FALSE
Holdemania	rs6133067	T	C	-0.0011921	20	3839754	0.00124128	0.34	NA	NA	NA	NA	NA	NA	NA	TRUE
Holdemania	rs73139538	G	A	-0.00315459	7	63323145	0.00202062	0.12	NA	NA	NA	NA	NA	NA	NA	TRUE
Holdemania	rs77293403	A	G	0.000109934	5	77388406	0.0020213	0.96	NA	NA	NA	NA	NA	NA	NA	TRUE
Holdemania	rs80149660	C	T	-0.000778874	10	129908282	0.00205032	0.7	NA	NA	NA	NA	NA	NA	NA	TRUE
Holdemania	rs9500080	C	T	0.00158175	6	105737322	0.00117499	0.18	NA	NA	NA	NA	NA	NA	NA	TRUE
Holdemania	rs9529719	T	C	0.00126091	13	70856516	0.00106752	0.24	NA	NA	NA	NA	NA	NA	NA	TRUE
Holdemania	rs967319	T	C	0.000265317	3	60615680	0.00113473	0.82	NA	NA	NA	NA	NA	NA	NA	TRUE
Parasutterella	rs10899911	A	G	-0.000962831	10	44293839	0.00108692	0.38	NA	NA	NA	NA	NA	NA	NA	TRUE
Parasutterella	rs11715853	G	A	0.00120056	3	30163689	0.00108075	0.27	NA	NA	NA	NA	NA	NA	NA	TRUE
Parasutterella	rs1403396	A	T	0.0018313	12	126498824	0.00116906	0.12	NA	NA	NA	NA	NA	NA	NA	FALSE
Parasutterella	rs2090816	A	C	-0.000959401	6	137615592	0.00131818	0.47	NA	NA	NA	NA	NA	NA	NA	TRUE
Parasutterella	rs2387977	T	C	0.000768332	20	25599776	0.00102862	0.46	NA	NA	NA	NA	NA	NA	NA	TRUE
Parasutterella	rs35055552	T	C	-0.0031433	8	114804024	0.00166601	0.0589997	NA	NA	NA	NA	NA	NA	NA	TRUE
Parasutterella	rs35414597	T	A	-0.00221862	4	15565736	0.00104128	0.0329997	NA	NA	NA	NA	NA	NA	NA	FALSE
Parasutterella	rs55877868	A	C	-0.000266793	17	14692867	0.00162948	0.87	NA	NA	NA	NA	NA	NA	NA	TRUE
Parasutterella	rs62273907	A	G	-0.000212119	3	156550415	0.00225192	0.92	NA	NA	NA	NA	NA	NA	NA	TRUE
Parasutterella	rs6809952	G	A	0.00162082	3	193896709	0.00107718	0.13	NA	NA	NA	NA	NA	NA	NA	TRUE
Parasutterella	rs6828768	C	T	-0.00308247	4	65556925	0.00097508	0.0016	NA	NA	NA	NA	NA	NA	NA	TRUE
Parasutterella	rs7303158	C	T	-0.000497186	12	5275540	0.00098339	0.61	NA	NA	NA	NA	NA	NA	NA	TRUE
Parasutterella	rs7311004	T	C	0.000380876	12	53260710	0.00100284	0.7	NA	NA	NA	NA	NA	NA	NA	TRUE
Parasutterella	rs7572229	G	A	0.000707481	2	72235444	0.000980354	0.47	NA	NA	NA	NA	NA	NA	NA	TRUE
Parasutterella	rs78383039	T	C	0.00358	2	178954708	0.00201577	0.0759994	NA	NA	NA	NA	NA	NA	NA	TRUE
Parasutterella	rs8039785	T	G	0.00135738	15	67316307	0.00097779	0.17	NA	NA	NA	NA	NA	NA	NA	TRUE
Parasutterella	rs823424	G	A	0.000794899	8	16674526	0.00118244	0.5	NA	NA	NA	NA	NA	NA	NA	TRUE
Eubacteriumoxidoreducensgroup	rs12129908	C	A	-0.000501428	1	195064019	0.000988997	0.61	NA	NA	NA	NA	NA	NA	NA	TRUE
Eubacteriumoxidoreducensgroup	rs12423772	G	T	-0.00168254	12	94515340	0.00160273	0.29	NA	NA	NA	NA	NA	NA	NA	TRUE
Eubacteriumoxidoreducensgroup	rs1425962	G	C	-0.000294881	4	187905399	0.0010702	0.780001	NA	NA	NA	NA	NA	NA	NA	FALSE
Eubacteriumoxidoreducensgroup	rs2973294	G	T	-0.000357358	4	37526679	0.000981879	0.719999	NA	NA	NA	NA	NA	NA	NA	TRUE
Eubacteriumoxidoreducensgroup	rs34561138	G	A	0.00062787	16	86480355	0.00195612	0.75	NA	NA	NA	NA	NA	NA	NA	TRUE
Eubacteriumoxidoreducensgroup	rs440215	C	T	0.00077409	5	106882394	0.000984196	0.43	NA	NA	NA	NA	NA	NA	NA	TRUE
Olsenella	rs1035588	A	G	-0.00191571	2	150077190	0.0010174	0.0599998	NA	NA	NA	NA	NA	NA	NA	TRUE
Olsenella	rs17148768	G	A	-0.000216526	10	10777085	0.00125165	0.86	NA	NA	NA	NA	NA	NA	NA	TRUE
Olsenella	rs2759329	G	A	-0.000784333	1	231960352	0.00100743	0.44	NA	NA	NA	NA	NA	NA	NA	TRUE
Olsenella	rs35225860	A	G	-0.00321257	1	247642270	0.0020034	0.11	NA	NA	NA	NA	NA	NA	NA	TRUE
Olsenella	rs6046522	C	T	-0.000849322	20	19969568	0.0011211	0.450001	NA	NA	NA	NA	NA	NA	NA	TRUE
Olsenella	rs61090148	A	G	-0.000706344	4	174810498	0.000987628	0.47	NA	NA	NA	NA	NA	NA	NA	TRUE
Olsenella	rs62112538	C	T	0.00489315	19	4925018	0.00178598	0.0061	NA	NA	NA	NA	NA	NA	NA	TRUE
Olsenella	rs72691585	C	A	-0.00434238	9	21884425	0.00216987	0.0449997	NA	NA	NA	NA	NA	NA	NA	TRUE
Olsenella	rs7540303	C	T	-0.00127596	1	179629191	0.000996515	0.2	NA	NA	NA	NA	NA	NA	NA	TRUE
Olsenella	rs8066522	G	A	0.00102299	17	59632873	0.00103229	0.32	NA	NA	NA	NA	NA	NA	NA	TRUE
Olsenella	rs9460691	C	A	0.00143898	6	10422207	0.00117667	0.22	NA	NA	NA	NA	NA	NA	NA	TRUE
Akkermansia	rs11184341	G	C	0.00246372	1	105422565	0.00109758	0.025	NA	NA	NA	NA	NA	NA	NA	FALSE
Akkermansia	rs111862613	T	C	-0.00109555	12	130309670	0.00132004	0.41	NA	NA	NA	NA	NA	NA	NA	TRUE
Akkermansia	rs117107102	A	G	0.00136046	18	49473635	0.00246422	0.58	NA	NA	NA	NA	NA	NA	NA	TRUE
Akkermansia	rs11729256	T	C	0.000816037	4	95027272	0.00111657	0.46	NA	NA	NA	NA	NA	NA	NA	TRUE
Akkermansia	rs12908520	G	A	0.000575888	15	97570657	0.000986659	0.56	NA	NA	NA	NA	NA	NA	NA	TRUE
Akkermansia	rs2602429	C	T	0.000305533	16	81063149	0.00119097	0.8	NA	NA	NA	NA	NA	NA	NA	TRUE
Akkermansia	rs4242783	G	A	0.000809074	10	5064327	0.00111364	0.47	NA	NA	NA	NA	NA	NA	NA	TRUE
Akkermansia	rs4936098	A	G	0.00127506	11	130280667	0.00101471	0.21	NA	NA	NA	NA	NA	NA	NA	TRUE
Akkermansia	rs61779207	G	A	0.00123819	1	41074472	0.00127052	0.33	NA	NA	NA	NA	NA	NA	NA	TRUE
Akkermansia	rs74542928	T	C	0.00174951	4	100544188	0.00163455	0.28	NA	NA	NA	NA	NA	NA	NA	TRUE
Akkermansia	rs9349825	A	G	-0.000200173	6	56341481	0.00111109	0.86	NA	NA	NA	NA	NA	NA	NA	TRUE
Akkermansia	rs941682	G	A	-0.000162161	20	31867840	0.00109542	0.88	NA	NA	NA	NA	NA	NA	NA	TRUE
Oxalobacter	rs10464997	G	A	0.000460532	8	20902693	0.00143866	0.75	NA	NA	NA	NA	NA	NA	NA	TRUE
Oxalobacter	rs11108500	A	G	-0.00348006	12	96819204	0.0019463	0.0739997	NA	NA	NA	NA	NA	NA	NA	TRUE
Oxalobacter	rs111966731	T	C	0.00277675	15	93941937	0.00204841	0.18	NA	NA	NA	NA	NA	NA	NA	TRUE
Oxalobacter	rs12002250	A	C	0.00203262	9	19682558	0.00212193	0.34	NA	NA	NA	NA	NA	NA	NA	TRUE
Oxalobacter	rs1569853	T	C	9.10888e-05	6	38550301	0.00135321	0.95	NA	NA	NA	NA	NA	NA	NA	TRUE
Oxalobacter	rs36057338	G	T	-1.23631e-05	4	189935314	0.00192406	0.99	NA	NA	NA	NA	NA	NA	NA	TRUE
Oxalobacter	rs3862635	C	T	-0.00354682	11	126582578	0.00199566	0.0759994	NA	NA	NA	NA	NA	NA	NA	TRUE
Oxalobacter	rs4428215	G	A	-0.000412787	3	171947435	0.00116749	0.719999	NA	NA	NA	NA	NA	NA	NA	TRUE
Oxalobacter	rs6000536	C	T	-0.000726335	22	37421469	0.00122383	0.55	NA	NA	NA	NA	NA	NA	NA	TRUE
Oxalobacter	rs6071435	T	A	0.00132431	20	59502888	0.00101058	0.19	NA	NA	NA	NA	NA	NA	NA	FALSE
Oxalobacter	rs6993398	G	A	0.00197974	8	115560689	0.00139998	0.16	NA	NA	NA	NA	NA	NA	NA	TRUE
Oxalobacter	rs736744	C	T	0.000210272	9	87514407	0.000999059	0.83	NA	NA	NA	NA	NA	NA	NA	TRUE
Desulfovibrio	rs11160353	T	A	0.000711948	14	97116904	0.000981496	0.47	NA	NA	NA	NA	NA	NA	NA	FALSE
Desulfovibrio	rs12031543	T	C	0.000296508	1	68664315	0.00210297	0.89	NA	NA	NA	NA	NA	NA	NA	TRUE
Desulfovibrio	rs13066142	G	A	-0.00312703	3	67478973	0.00177707	0.0779992	NA	NA	NA	NA	NA	NA	NA	TRUE
Desulfovibrio	rs16863365	A	G	0.00204513	2	198089911	0.00145685	0.16	NA	NA	NA	NA	NA	NA	NA	TRUE
Desulfovibrio	rs2032031	A	G	-0.00034061	10	130170270	0.000982769	0.73	NA	NA	NA	NA	NA	NA	NA	TRUE
Desulfovibrio	rs2590913	G	A	0.00409382	13	64264446	0.00180708	0.0230001	NA	NA	NA	NA	NA	NA	NA	TRUE
Desulfovibrio	rs2853179	C	T	0.000597339	8	105462047	0.0011628	0.61	NA	NA	NA	NA	NA	NA	NA	TRUE
Desulfovibrio	rs4797774	G	A	0.00208013	18	13447995	0.00235394	0.38	NA	NA	NA	NA	NA	NA	NA	TRUE
Desulfovibrio	rs6580353	T	C	-0.00119762	5	139410687	0.0011945	0.32	NA	NA	NA	NA	NA	NA	NA	TRUE
Desulfovibrio	rs72647089	T	G	0.00106134	8	57972916	0.00164656	0.52	NA	NA	NA	NA	NA	NA	NA	TRUE
Desulfovibrio	rs7729080	C	A	-0.000811177	5	52653978	0.00105115	0.44	NA	NA	NA	NA	NA	NA	NA	TRUE
Catenibacterium	rs12404911	C	T	-0.000283415	1	240118443	0.00125136	0.82	NA	NA	NA	NA	NA	NA	NA	TRUE
Catenibacterium	rs212393	G	A	-0.000325381	6	159485742	0.00104454	0.760001	NA	NA	NA	NA	NA	NA	NA	TRUE
Catenibacterium	rs73128290	A	G	8.51712e-05	7	57364320	0.00109827	0.94	NA	NA	NA	NA	NA	NA	NA	TRUE
Catenibacterium	rs77285108	G	A	0.00138197	4	122282768	0.00133421	0.3	NA	NA	NA	NA	NA	NA	NA	TRUE
Catenibacterium	rs7742829	C	T	-0.00116816	6	105089665	0.000997133	0.24	NA	NA	NA	NA	NA	NA	NA	TRUE
