# Supplementary material for: Association between gut microbiota and anxiety disorders: a bidirectional two-sample mendelian randomization study
Source: BMC Psychiatry. 2024 May 27;24:398. doi: 10.1186/s12888-024-05824-x (PMC11131207; doi:10.1186/s12888-024-05824-x)
Supplement: Supplementary file 3 — Supplementary Material 3 [file 12888_2024_5824_MOESM3_ESM.xlsx]

## Sheet: Sheet1
Supplementary Table 3: MR analysis of all gut microbiome on anxiety disorders
Exposure	Method	Nsnp	OR	OR_lci95	OR_uci95	Pval
Intestinibacter	MR Egger	15	0.968362	0.940633	0.996909	0.0492306
Intestinibacter	Weighted median	15	0.995548	0.983697	1.00754	0.465232
Intestinibacter	Inverse variance weighted	15	0.994991	0.985495	1.00458	0.30466
Ruminococcus2	MR Egger	15	0.996401	0.970877	1.0226	0.789624
Ruminococcus2	Weighted median	15	1.0042	0.991592	1.01697	0.515395
Ruminococcus2	Inverse variance weighted	15	1.0071	0.997566	1.01672	0.144925
Coprobacter	MR Egger	11	0.980637	0.946421	1.01609	0.308626
Coprobacter	Weighted median	11	0.999006	0.988561	1.00956	0.852864
Coprobacter	Inverse variance weighted	11	0.99669	0.986212	1.00728	0.538598
Ruminiclostridium5	MR Egger	11	0.968745	0.917405	1.02296	0.282536
Ruminiclostridium5	Weighted median	11	0.999218	0.981762	1.01699	0.930707
Ruminiclostridium5	Inverse variance weighted	11	1.00412	0.990437	1.01799	0.557074
Tyzzerella3	MR Egger	13	1.00829	0.96267	1.05608	0.73326
Tyzzerella3	Weighted median	13	1.00065	0.992787	1.00858	0.871613
Tyzzerella3	Inverse variance weighted	13	0.998452	0.990568	1.0064	0.701794
Eubacteriumbrachygroup	MR Egger	10	0.998472	0.976379	1.02107	0.896784
Eubacteriumbrachygroup	Weighted median	10	1.00525	0.996925	1.01365	0.217167
Eubacteriumbrachygroup	Inverse variance weighted	10	1.00683	1.00096	1.01274	0.0224505
Erysipelatoclostridium	MR Egger	15	1.02221	0.993797	1.05143	0.150637
Erysipelatoclostridium	Weighted median	15	1.00224	0.9926	1.01198	0.649743
Erysipelatoclostridium	Inverse variance weighted	15	1.00051	0.993303	1.00777	0.889597
Coprococcus2	MR Egger	8	0.976064	0.884333	1.07731	0.647461
Coprococcus2	Weighted median	8	1.00579	0.991132	1.02067	0.440669
Coprococcus2	Inverse variance weighted	8	1.00752	0.995489	1.01969	0.221665
Eubacteriumhalliigroup	MR Egger	16	1.02019	0.998762	1.04207	0.0862038
Eubacteriumhalliigroup	Weighted median	16	1.01079	0.999093	1.02263	0.0707288
Eubacteriumhalliigroup	Inverse variance weighted	16	1.00449	0.993774	1.01532	0.412932
Actinomyces	MR Egger	7	1.02039	0.983102	1.0591	0.336473
Actinomyces	Weighted median	7	0.998206	0.985576	1.011	0.782318
Actinomyces	Inverse variance weighted	7	1.00361	0.989759	1.01765	0.611637
Streptococcus	MR Egger	15	0.960052	0.910468	1.01234	0.155763
Streptococcus	Weighted median	15	0.996056	0.982921	1.00937	0.559576
Streptococcus	Inverse variance weighted	15	0.997327	0.982427	1.01245	0.727512
Parasutterella	MR Egger	15	0.990747	0.963599	1.01866	0.523395
Parasutterella	Weighted median	15	0.992385	0.981026	1.00388	0.193147
Parasutterella	Inverse variance weighted	15	0.991086	0.982337	0.999913	0.0478019
RikenellaceaeRC9gutgroup	MR Egger	11	1.02697	0.982029	1.07396	0.27372
RikenellaceaeRC9gutgroup	Weighted median	11	0.999863	0.991666	1.00813	0.973933
RikenellaceaeRC9gutgroup	Inverse variance weighted	11	1.00381	0.996618	1.01106	0.299692
FamilyXIIIUCG001	MR Egger	8	1.01159	0.971816	1.05299	0.593751
FamilyXIIIUCG001	Weighted median	8	0.996627	0.981904	1.01157	0.65639
FamilyXIIIUCG001	Inverse variance weighted	8	1.0051	0.991432	1.01895	0.466689
Oxalobacter	MR Egger	11	1.02167	0.99506	1.04899	0.145813
Oxalobacter	Weighted median	11	1.00399	0.996546	1.01149	0.294159
Oxalobacter	Inverse variance weighted	11	1.00668	1.00092	1.01248	0.0230594
Methanobrevibacter	MR Egger	6	0.982728	0.954701	1.01158	0.303299
Methanobrevibacter	Weighted median	6	0.994832	0.985703	1.00405	0.270609
Methanobrevibacter	Inverse variance weighted	6	0.994008	0.986433	1.00164	0.123599
Howardella	MR Egger	10	1.00419	0.979039	1.02998	0.755028
Howardella	Weighted median	10	0.996723	0.989341	1.00416	0.386859
Howardella	Inverse variance weighted	10	0.99809	0.992448	1.00376	0.508507
Terrisporobacter	MR Egger	5	1.00923	0.981774	1.03745	0.560491
Terrisporobacter	Weighted median	5	1.00019	0.988331	1.0122	0.974761
Terrisporobacter	Inverse variance weighted	5	1.0003	0.990263	1.01043	0.954164
Dialister	MR Egger	11	1.03588	0.986839	1.08735	0.188029
Dialister	Weighted median	11	0.992245	0.979247	1.00541	0.247155
Dialister	Inverse variance weighted	11	0.997648	0.984783	1.01068	0.722194
Turicibacter	MR Egger	10	1.01344	0.977216	1.051	0.492716
Turicibacter	Weighted median	10	1.00867	0.997413	1.02005	0.131658
Turicibacter	Inverse variance weighted	10	1.00339	0.994798	1.01206	0.440182
Romboutsia	MR Egger	13	0.993512	0.964302	1.02361	0.677251
Romboutsia	Weighted median	13	1.00111	0.987805	1.01459	0.870877
Romboutsia	Inverse variance weighted	13	1.00144	0.990017	1.013	0.805493
RuminococcaceaeUCG013	MR Egger	12	0.976078	0.950526	1.00232	0.103903
RuminococcaceaeUCG013	Weighted median	12	0.990477	0.976799	1.00435	0.177434
RuminococcaceaeUCG013	Inverse variance weighted	12	0.99118	0.98137	1.00109	0.0808644
Marvinbryantia	MR Egger	10	1.03979	1.00037	1.08077	0.0831842
Marvinbryantia	Weighted median	10	1.00308	0.990034	1.0163	0.645077
Marvinbryantia	Inverse variance weighted	10	1.00432	0.994428	1.01431	0.393316
Blautia	MR Egger	13	0.996807	0.972773	1.02143	0.802048
Blautia	Weighted median	13	0.988312	0.975099	1.00171	0.0869109
Blautia	Inverse variance weighted	13	0.983791	0.97249	0.995223	0.00556704
LachnospiraceaeFCS020group	MR Egger	12	1.00725	0.978039	1.03734	0.640639
LachnospiraceaeFCS020group	Weighted median	12	0.996672	0.984635	1.00886	0.59072
LachnospiraceaeFCS020group	Inverse variance weighted	12	0.997582	0.985947	1.00935	0.685888
Butyricicoccus	MR Egger	8	0.991307	0.9685	1.01465	0.489915
Butyricicoccus	Weighted median	8	0.990127	0.97656	1.00388	0.158646
Butyricicoccus	Inverse variance weighted	8	0.985915	0.973903	0.998075	0.0233187
RuminococcaceaeUCG011	MR Egger	8	1.02214	0.983664	1.06212	0.306073
RuminococcaceaeUCG011	Weighted median	8	1.00034	0.991478	1.00927	0.940932
RuminococcaceaeUCG011	Inverse variance weighted	8	1.00593	0.998669	1.01325	0.109624
Odoribacter	MR Egger	7	1.00292	0.94224	1.06751	0.930624
Odoribacter	Weighted median	7	0.996243	0.977192	1.01567	0.702405
Odoribacter	Inverse variance weighted	7	1.00235	0.984827	1.02018	0.794394
Prevotella7	MR Egger	11	0.986335	0.956021	1.01761	0.410076
Prevotella7	Weighted median	11	1.00374	0.996687	1.01085	0.299223
Prevotella7	Inverse variance weighted	11	1.0045	0.999254	1.00977	0.0928462
Intestinimonas	MR Egger	17	0.980853	0.961249	1.00086	0.08012
Intestinimonas	Weighted median	17	1.00443	0.993202	1.01579	0.440736
Intestinimonas	Inverse variance weighted	17	1.00523	0.995831	1.01472	0.276411
Anaerotruncus	MR Egger	13	1.0076	0.959879	1.0577	0.765372
Anaerotruncus	Weighted median	13	0.99214	0.977592	1.00691	0.295128
Anaerotruncus	Inverse variance weighted	13	0.990792	0.976023	1.00578	0.227303
Escherichia.Shigella	MR Egger	10	0.976706	0.949456	1.00474	0.141186
Escherichia.Shigella	Weighted median	10	0.993496	0.979997	1.00718	0.349859
Escherichia.Shigella	Inverse variance weighted	10	0.993177	0.982847	1.00362	0.199324
ChristensenellaceaeR.7group	MR Egger	10	0.981037	0.946723	1.01659	0.322686
ChristensenellaceaeR.7group	Weighted median	10	0.989045	0.974189	1.00413	0.153714
ChristensenellaceaeR.7group	Inverse variance weighted	10	0.98856	0.976866	1.00039	0.0580764
Catenibacterium	MR Egger	5	0.999449	0.935432	1.06785	0.988008
Catenibacterium	Weighted median	5	0.998426	0.989006	1.00794	0.74469
Catenibacterium	Inverse variance weighted	5	0.996694	0.989398	1.00404	0.377025
ErysipelotrichaceaeUCG003	MR Egger	16	1.00445	0.982502	1.02689	0.69964
ErysipelotrichaceaeUCG003	Weighted median	16	0.993967	0.982662	1.0054	0.299765
ErysipelotrichaceaeUCG003	Inverse variance weighted	16	0.991401	0.983344	0.999525	0.0380686
FamilyXIIIAD3011group	MR Egger	13	0.999219	0.907272	1.10048	0.987625
FamilyXIIIAD3011group	Weighted median	13	0.994844	0.981002	1.00888	0.469648
FamilyXIIIAD3011group	Inverse variance weighted	13	1.01006	0.990401	1.03012	0.318137
Bacteroides	MR Egger	9	0.980256	0.916709	1.04821	0.578084
Bacteroides	Weighted median	9	1.00456	0.987329	1.02209	0.606332
Bacteroides	Inverse variance weighted	9	1.00067	0.987999	1.0135	0.918418
Fusicatenibacter	MR Egger	18	1.01268	0.976553	1.05014	0.506366
Fusicatenibacter	Weighted median	18	1.00538	0.993157	1.01774	0.390154
Fusicatenibacter	Inverse variance weighted	18	1.00852	0.999545	1.01758	0.0628575
LachnospiraceaeUCG010	MR Egger	10	1.00892	0.982808	1.03572	0.525541
LachnospiraceaeUCG010	Weighted median	10	0.994981	0.982011	1.00812	0.452236
LachnospiraceaeUCG010	Inverse variance weighted	10	0.998067	0.988327	1.0079	0.698896
Butyrivibrio	MR Egger	15	0.996435	0.96713	1.02663	0.818248
Butyrivibrio	Weighted median	15	0.998886	0.992062	1.00576	0.749899
Butyrivibrio	Inverse variance weighted	15	0.995141	0.988738	1.00159	0.139223
Lactococcus	MR Egger	9	0.978779	0.952226	1.00607	0.170237
Lactococcus	Weighted median	9	0.998896	0.990509	1.00735	0.79727
Lactococcus	Inverse variance weighted	9	0.996966	0.990505	1.00347	0.359642
Eubacteriumnodatumgroup	MR Egger	11	1.00729	0.985279	1.02979	0.535421
Eubacteriumnodatumgroup	Weighted median	11	1.00221	0.995444	1.00903	0.522474
Eubacteriumnodatumgroup	Inverse variance weighted	11	0.999981	0.994968	1.00502	0.994191
Haemophilus	MR Egger	9	0.996211	0.974522	1.01838	0.745299
Haemophilus	Weighted median	9	0.997608	0.986646	1.00869	0.671
Haemophilus	Inverse variance weighted	9	0.996401	0.987647	1.00523	0.423285
Eggerthella	MR Egger	11	1.01915	0.978929	1.06102	0.379923
Eggerthella	Weighted median	11	1.00671	0.998153	1.01535	0.124594
Eggerthella	Inverse variance weighted	11	1.00188	0.993402	1.01043	0.665063
RuminococcaceaeUCG005	MR Egger	14	1.00746	0.979066	1.03667	0.619729
RuminococcaceaeUCG005	Weighted median	14	1.00048	0.987926	1.0132	0.940507
RuminococcaceaeUCG005	Inverse variance weighted	14	1.00247	0.992756	1.01227	0.619966
Sutterella	MR Egger	12	0.969251	0.921293	1.01971	0.255471
Sutterella	Weighted median	12	1.00458	0.991132	1.01822	0.50612
Sutterella	Inverse variance weighted	12	1.01041	0.998756	1.02219	0.0801715
Lachnoclostridium	MR Egger	13	0.994257	0.948031	1.04274	0.816936
Lachnoclostridium	Weighted median	13	0.993059	0.977754	1.0086	0.379403
Lachnoclostridium	Inverse variance weighted	13	1.00078	0.988105	1.01361	0.904971
Victivallis	MR Egger	10	1.02213	0.983515	1.06226	0.297606
Victivallis	Weighted median	10	0.996372	0.989532	1.00326	0.301032
Victivallis	Inverse variance weighted	10	0.996493	0.99123	1.00178	0.193512
Anaerostipes	MR Egger	13	1.04499	1.00765	1.08372	0.0371103
Anaerostipes	Weighted median	13	1.00285	0.988127	1.0178	0.705917
Anaerostipes	Inverse variance weighted	13	1.00257	0.989982	1.01533	0.690077
Roseburia	MR Egger	14	1.00497	0.965212	1.04637	0.813806
Roseburia	Weighted median	14	1.00325	0.988997	1.01771	0.65662
Roseburia	Inverse variance weighted	14	0.999791	0.986439	1.01332	0.975713
RuminococcaceaeUCG002	MR Egger	22	1.01375	0.984531	1.04383	0.371038
RuminococcaceaeUCG002	Weighted median	22	1.01428	1.00263	1.02607	0.0161406
RuminococcaceaeUCG002	Inverse variance weighted	22	1.00392	0.993143	1.01481	0.47752
Flavonifractor	MR Egger	5	0.972123	0.922417	1.02451	0.368563
Flavonifractor	Weighted median	5	0.990499	0.975086	1.00615	0.232814
Flavonifractor	Inverse variance weighted	5	0.992388	0.979721	1.00522	0.243666
LachnospiraceaeNC2004group	MR Egger	9	0.989832	0.950846	1.03042	0.633402
LachnospiraceaeNC2004group	Weighted median	9	0.994199	0.982802	1.00573	0.322621
LachnospiraceaeNC2004group	Inverse variance weighted	9	1.0006	0.991318	1.00997	0.899455
LachnospiraceaeUCG008	MR Egger	11	1.02336	0.975921	1.0731	0.36523
LachnospiraceaeUCG008	Weighted median	11	0.987689	0.976565	0.99894	0.0320674
LachnospiraceaeUCG008	Inverse variance weighted	11	0.995905	0.986492	1.00541	0.397099
Faecalibacterium	MR Egger	10	1.01635	0.995325	1.03782	0.166835
Faecalibacterium	Weighted median	10	1.01336	0.998933	1.02799	0.0696748
Faecalibacterium	Inverse variance weighted	10	1.00893	0.998527	1.01943	0.0927399
Hungatella	MR Egger	5	0.992818	0.924245	1.06648	0.856139
Hungatella	Weighted median	5	1.00276	0.991131	1.01453	0.64286
Hungatella	Inverse variance weighted	5	1.00362	0.993691	1.01365	0.476035
Sellimonas	MR Egger	9	0.995919	0.954464	1.03917	0.855824
Sellimonas	Weighted median	9	0.99358	0.985514	1.00171	0.121395
Sellimonas	Inverse variance weighted	9	0.99572	0.988665	1.00282	0.237056
Lactobacillus	MR Egger	10	1.00939	0.981663	1.0379	0.529262
Lactobacillus	Weighted median	10	0.986947	0.976859	0.997139	0.0121913
Lactobacillus	Inverse variance weighted	10	0.994401	0.984746	1.00415	0.259363
LachnospiraceaeUCG001	MR Egger	13	1.00896	0.962323	1.05786	0.718755
LachnospiraceaeUCG001	Weighted median	13	0.994687	0.982902	1.00661	0.381014
LachnospiraceaeUCG001	Inverse variance weighted	13	0.998239	0.988045	1.00854	0.736438
RuminococcaceaeNK4A214group	MR Egger	13	0.992232	0.958928	1.02669	0.663044
RuminococcaceaeNK4A214group	Weighted median	13	1.00803	0.994663	1.02157	0.240397
RuminococcaceaeNK4A214group	Inverse variance weighted	13	1.00624	0.996391	1.01618	0.215181
Ruminiclostridium6	MR Egger	16	1.01443	0.993467	1.03584	0.20004
Ruminiclostridium6	Weighted median	16	1.01185	1.00066	1.02318	0.0379201
Ruminiclostridium6	Inverse variance weighted	16	1.01294	1.00477	1.02118	0.00185248
Eubacteriumoxidoreducensgroup	MR Egger	5	0.999604	0.970136	1.02997	0.980946
Eubacteriumoxidoreducensgroup	Weighted median	5	0.997899	0.987076	1.00884	0.705382
Eubacteriumoxidoreducensgroup	Inverse variance weighted	5	0.998643	0.989552	1.00782	0.771079
Eubacteriumxylanophilumgroup	MR Egger	9	1.03482	0.98102	1.09156	0.24925
Eubacteriumxylanophilumgroup	Weighted median	9	1.00776	0.989587	1.02627	0.405102
Eubacteriumxylanophilumgroup	Inverse variance weighted	9	1.00939	0.992329	1.02673	0.282652
Olsenella	MR Egger	11	1.00633	0.973931	1.03981	0.714139
Olsenella	Weighted median	11	1.0063	0.997856	1.01482	0.144075
Olsenella	Inverse variance weighted	11	1.00189	0.99367	1.01018	0.653399
Coprococcus3	MR Egger	9	1.05538	1.00959	1.10324	0.0487454
Coprococcus3	Weighted median	9	1.01497	0.998747	1.03146	0.0706808
Coprococcus3	Inverse variance weighted	9	1.01645	1.00457	1.02846	0.00652488
Butyricimonas	MR Egger	13	1.00287	0.974881	1.03166	0.846489
Butyricimonas	Weighted median	13	0.998067	0.986882	1.00938	0.736539
Butyricimonas	Inverse variance weighted	13	1.00007	0.991932	1.00827	0.986728
Paraprevotella	MR Egger	13	0.995109	0.973505	1.01719	0.669961
Paraprevotella	Weighted median	13	1.00208	0.992979	1.01127	0.65511
Paraprevotella	Inverse variance weighted	13	0.998901	0.992487	1.00536	0.738093
Veillonella	MR Egger	8	0.989171	0.944661	1.03578	0.659344
Veillonella	Weighted median	8	1.00432	0.992033	1.01676	0.492477
Veillonella	Inverse variance weighted	8	1.00308	0.993443	1.01282	0.53205
LachnospiraceaeNK4A136group	MR Egger	15	0.999121	0.980704	1.01788	0.927634
LachnospiraceaeNK4A136group	Weighted median	15	1.00327	0.99137	1.01531	0.591957
LachnospiraceaeNK4A136group	Inverse variance weighted	15	1.00086	0.992185	1.00961	0.84628
Akkermansia	MR Egger	11	1.00377	0.972673	1.03585	0.820149
Akkermansia	Weighted median	11	1.00694	0.995404	1.01861	0.239386
Akkermansia	Inverse variance weighted	11	1.00529	0.996291	1.01436	0.250299
Gordonibacter	MR Egger	12	0.973398	0.940838	1.00709	0.151413
Gordonibacter	Weighted median	12	1.00389	0.996079	1.01176	0.329929
Gordonibacter	Inverse variance weighted	12	0.999165	0.990767	1.00763	0.846239
Eubacteriumventriosumgroup	MR Egger	15	1.00171	0.960364	1.04484	0.93788
Eubacteriumventriosumgroup	Weighted median	15	1.00338	0.990975	1.01594	0.594891
Eubacteriumventriosumgroup	Inverse variance weighted	15	1.00057	0.991308	1.00991	0.904761
Enterorhabdus	MR Egger	7	1.00117	0.977985	1.02491	0.925796
Enterorhabdus	Weighted median	7	1.00942	0.997321	1.02167	0.127516
Enterorhabdus	Inverse variance weighted	7	1.0117	1.00269	1.02079	0.0108439
Allisonella	MR Egger	8	0.958658	0.870909	1.05525	0.421777
Allisonella	Weighted median	8	1.0059	0.997372	1.0145	0.175703
Allisonella	Inverse variance weighted	8	1.00855	0.99419	1.02312	0.244598
DefluviitaleaceaeUCG011	MR Egger	9	1.01527	0.987296	1.04404	0.323006
DefluviitaleaceaeUCG011	Weighted median	9	1.00075	0.990214	1.01139	0.889848
DefluviitaleaceaeUCG011	Inverse variance weighted	9	1.00112	0.992881	1.00943	0.790472
Desulfovibrio	MR Egger	10	1.01456	0.984087	1.04599	0.379972
Desulfovibrio	Weighted median	10	1.00799	0.995929	1.0202	0.194973
Desulfovibrio	Inverse variance weighted	10	1.005	0.994971	1.01514	0.329538
Eubacteriumeligensgroup	MR Egger	7	0.982163	0.932068	1.03495	0.530318
Eubacteriumeligensgroup	Weighted median	7	1.01257	0.995613	1.02982	0.147125
Eubacteriumeligensgroup	Inverse variance weighted	7	1.00971	0.996513	1.02308	0.149948
Collinsella	MR Egger	9	1.00057	0.958982	1.04396	0.979714
Collinsella	Weighted median	9	0.999037	0.984045	1.01426	0.900622
Collinsella	Inverse variance weighted	9	1.00017	0.988625	1.01185	0.977115
LachnospiraceaeUCG004	MR Egger	12	0.977592	0.921826	1.03673	0.466929
LachnospiraceaeUCG004	Weighted median	12	1.00048	0.984122	1.01712	0.954208
LachnospiraceaeUCG004	Inverse variance weighted	12	0.998322	0.983187	1.01369	0.829428
Eubacteriumrectalegroup	MR Egger	8	0.984742	0.925896	1.04733	0.642146
Eubacteriumrectalegroup	Weighted median	8	0.98549	0.96788	1.00342	0.112107
Eubacteriumrectalegroup	Inverse variance weighted	8	0.991013	0.975204	1.00708	0.271212
Bifidobacterium	MR Egger	13	0.997162	0.974284	1.02058	0.814776
Bifidobacterium	Weighted median	13	0.99577	0.983869	1.00781	0.489572
Bifidobacterium	Inverse variance weighted	13	0.997786	0.98929	1.00635	0.611432
CandidatusSoleaferrea	MR Egger	10	1.05496	0.976362	1.13988	0.212612
CandidatusSoleaferrea	Weighted median	10	1.00528	0.995511	1.01515	0.290335
CandidatusSoleaferrea	Inverse variance weighted	10	1.0007	0.993357	1.0081	0.852146
Ruminococcusgnavusgroup	MR Egger	12	1.00523	0.975857	1.03549	0.737301
Ruminococcusgnavusgroup	Weighted median	12	1.00031	0.991567	1.00914	0.944396
Ruminococcusgnavusgroup	Inverse variance weighted	12	0.999494	0.992887	1.00615	0.881116
Eubacteriumcoprostanoligenesgroup	MR Egger	13	1.0333	0.989919	1.07859	0.162524
Eubacteriumcoprostanoligenesgroup	Weighted median	13	1.01501	0.999687	1.03057	0.0548993
Eubacteriumcoprostanoligenesgroup	Inverse variance weighted	13	1.00963	0.998832	1.02055	0.0806523
Barnesiella	MR Egger	14	1.001	0.971478	1.03141	0.949114
Barnesiella	Weighted median	14	1.00835	0.995927	1.02094	0.188546
Barnesiella	Inverse variance weighted	14	1.00711	0.998225	1.01607	0.117105
Adlercreutzia	MR Egger	8	1.02195	0.979116	1.06667	0.358612
Adlercreutzia	Weighted median	8	0.998477	0.986904	1.01018	0.797693
Adlercreutzia	Inverse variance weighted	8	0.999035	0.989594	1.00857	0.842023
RuminococcaceaeUCG010	MR Egger	6	0.991187	0.950624	1.03348	0.699282
RuminococcaceaeUCG010	Weighted median	6	0.994371	0.978423	1.01058	0.493815
RuminococcaceaeUCG010	Inverse variance weighted	6	0.99744	0.984717	1.01033	0.695475
Alloprevotella	MR Egger	6	0.958287	0.900463	1.01982	0.250762
Alloprevotella	Weighted median	6	1.00302	0.994235	1.01189	0.501281
Alloprevotella	Inverse variance weighted	6	1.00235	0.995672	1.00908	0.490744
Parabacteroides	MR Egger	6	0.989487	0.948534	1.03221	0.649737
Parabacteroides	Weighted median	6	0.989214	0.971534	1.00721	0.238526
Parabacteroides	Inverse variance weighted	6	0.992412	0.978686	1.00633	0.283722
Anaerofilum	MR Egger	11	0.986296	0.956168	1.01737	0.405968
Anaerofilum	Weighted median	11	1.00176	0.993372	1.01022	0.681876
Anaerofilum	Inverse variance weighted	11	1.00095	0.994836	1.0071	0.761195
Holdemania	MR Egger	15	0.997258	0.978372	1.01651	0.782786
Holdemania	Weighted median	15	1.00336	0.99414	1.01267	0.476348
Holdemania	Inverse variance weighted	15	1.00268	0.996011	1.00938	0.432269
Ruminococcusgauvreauiigroup	MR Egger	12	0.964908	0.926015	1.00544	0.11963
Ruminococcusgauvreauiigroup	Weighted median	12	1.01213	0.998754	1.02569	0.0756746
Ruminococcusgauvreauiigroup	Inverse variance weighted	12	1.00911	0.99794	1.0204	0.110277
Phascolarctobacterium	MR Egger	10	0.979391	0.927412	1.03428	0.475614
Phascolarctobacterium	Weighted median	10	1.00309	0.989989	1.01637	0.645258
Phascolarctobacterium	Inverse variance weighted	10	1.00002	0.988498	1.01168	0.997378
RuminococcaceaeUCG004	MR Egger	11	0.953241	0.909292	0.999314	0.0779858
RuminococcaceaeUCG004	Weighted median	11	1.00295	0.99024	1.01582	0.650835
RuminococcaceaeUCG004	Inverse variance weighted	11	1.00089	0.99111	1.01076	0.859443
Coprococcus1	MR Egger	12	1.02467	0.988128	1.06256	0.217747
Coprococcus1	Weighted median	12	1.00443	0.990368	1.01869	0.538934
Coprococcus1	Inverse variance weighted	12	1.00429	0.988736	1.02009	0.590868
Clostridiuminnocuumgroup	MR Egger	9	0.996045	0.94929	1.0451	0.876239
Clostridiuminnocuumgroup	Weighted median	9	0.999374	0.989267	1.00958	0.903905
Clostridiuminnocuumgroup	Inverse variance weighted	9	1.00366	0.994774	1.01263	0.420732
Senegalimassilia	MR Egger	5	1.00869	0.969245	1.04975	0.699317
Senegalimassilia	Weighted median	5	0.999263	0.985495	1.01322	0.916998
Senegalimassilia	Inverse variance weighted	5	1.00354	0.992927	1.01426	0.515016
Ruminiclostridium9	MR Egger	9	1.00883	0.956344	1.06419	0.756603
Ruminiclostridium9	Weighted median	9	1.01326	0.996808	1.02998	0.114769
Ruminiclostridium9	Inverse variance weighted	9	1.01157	0.998911	1.02439	0.0733937
Bilophila	MR Egger	13	0.971364	0.918529	1.02724	0.330444
Bilophila	Weighted median	13	1.00257	0.988722	1.01661	0.717854
Bilophila	Inverse variance weighted	13	1.00376	0.991328	1.01634	0.555247
Eubacteriumfissicatenagroup	MR Egger	9	0.988817	0.95646	1.02227	0.528831
Eubacteriumfissicatenagroup	Weighted median	9	1.00317	0.994852	1.01155	0.45668
Eubacteriumfissicatenagroup	Inverse variance weighted	9	1.00388	0.997687	1.01012	0.219872
Prevotella9	MR Egger	15	0.989424	0.969295	1.00997	0.329127
Prevotella9	Weighted median	15	0.997659	0.9882	1.00721	0.629658
Prevotella9	Inverse variance weighted	15	0.996381	0.989443	1.00337	0.309148
Eisenbergiella	MR Egger	11	0.976264	0.926251	1.02898	0.393913
Eisenbergiella	Weighted median	11	0.995994	0.986915	1.00516	0.390247
Eisenbergiella	Inverse variance weighted	11	0.996694	0.990022	1.00341	0.333939
RuminococcaceaeUCG014	MR Egger	11	1.01782	0.979149	1.05803	0.394674
RuminococcaceaeUCG014	Weighted median	11	1.00288	0.988841	1.01713	0.688978
RuminococcaceaeUCG014	Inverse variance weighted	11	1.0012	0.987282	1.01532	0.866437
Lachnospira	MR Egger	6	1.02896	0.888632	1.19145	0.722129
Lachnospira	Weighted median	6	0.994749	0.973538	1.01642	0.632104
Lachnospira	Inverse variance weighted	6	1.00361	0.981532	1.02618	0.751075
Peptococcus	MR Egger	12	1.0194	0.994697	1.04472	0.155755
Peptococcus	Weighted median	12	0.995193	0.987094	1.00336	0.247681
Peptococcus	Inverse variance weighted	12	0.998931	0.992776	1.00512	0.734572
Ruminococcus1	MR Egger	10	1.01172	0.981817	1.04253	0.468387
Ruminococcus1	Weighted median	10	0.995632	0.981146	1.01033	0.558298
Ruminococcus1	Inverse variance weighted	10	1.00222	0.99138	1.01319	0.688993
Slackia	MR Egger	6	1.0203	0.951642	1.09392	0.60195
Slackia	Weighted median	6	1.00515	0.992586	1.01787	0.423472
Slackia	Inverse variance weighted	6	1.00651	0.995931	1.01721	0.228582
Oscillospira	MR Egger	8	0.962685	0.903812	1.02539	0.282229
Oscillospira	Weighted median	8	0.981357	0.966354	0.996593	0.0166575
Oscillospira	Inverse variance weighted	8	0.987679	0.972896	1.00269	0.107133
Alistipes	MR Egger	14	0.969311	0.921005	1.02015	0.255132
Alistipes	Weighted median	14	1.01146	0.996399	1.02676	0.136555
Alistipes	Inverse variance weighted	14	1.00746	0.99684	1.01818	0.169338
Ruminococcustorquesgroup	MR Egger	9	1.01317	0.980318	1.04713	0.462001
Ruminococcustorquesgroup	Weighted median	9	1.00153	0.986461	1.01683	0.843159
Ruminococcustorquesgroup	Inverse variance weighted	9	0.9958	0.983266	1.00849	0.514897
Dorea	MR Egger	10	1.00125	0.968179	1.03545	0.943732
Dorea	Weighted median	10	1.00231	0.986918	1.01793	0.770506
Dorea	Inverse variance weighted	10	1.00462	0.993076	1.0163	0.434312
RuminococcaceaeUCG009	MR Egger	12	1.02869	0.991562	1.0672	0.162432
RuminococcaceaeUCG009	Weighted median	12	1.00196	0.991312	1.01272	0.719355
RuminococcaceaeUCG009	Inverse variance weighted	12	1.00295	0.994203	1.01177	0.510241
RuminococcaceaeUCG003	MR Egger	12	0.983995	0.952857	1.01615	0.348572
RuminococcaceaeUCG003	Weighted median	12	0.991659	0.97801	1.0055	0.236203
RuminococcaceaeUCG003	Inverse variance weighted	12	0.997336	0.987729	1.00704	0.589023
LachnospiraceaeND3007group	MR Egger	3	0.991976	0.694194	1.41749	0.971855
LachnospiraceaeND3007group	Weighted median	3	0.996303	0.972185	1.02102	0.767059
LachnospiraceaeND3007group	Inverse variance weighted	3	0.998728	0.977774	1.02013	0.906322
Subdoligranulum	MR Egger	11	0.993741	0.956883	1.03202	0.752186
Subdoligranulum	Weighted median	11	1.00739	0.99165	1.02339	0.359318
Subdoligranulum	Inverse variance weighted	11	1.00271	0.988835	1.01679	0.703031
Holdemanella	MR Egger	11	1.00616	0.985979	1.02675	0.567114
Holdemanella	Weighted median	11	1.0008	0.991288	1.0104	0.869778
Holdemanella	Inverse variance weighted	11	0.999862	0.992812	1.00696	0.9694
Oscillibacter	MR Egger	14	1.01334	0.987942	1.03939	0.326416
Oscillibacter	Weighted median	14	0.998426	0.988722	1.00822	0.751833
Oscillibacter	Inverse variance weighted	14	0.998311	0.991249	1.00542	0.640768
Eubacteriumruminantiumgroup	MR Egger	18	1.00226	0.977025	1.02814	0.864554
Eubacteriumruminantiumgroup	Weighted median	18	0.99776	0.989242	1.00635	0.608284
Eubacteriumruminantiumgroup	Inverse variance weighted	18	0.999214	0.992394	1.00608	0.821863
Clostridiumsensustricto1	MR Egger	7	1.03823	1.01276	1.06434	0.031508
Clostridiumsensustricto1	Weighted median	7	1.00982	0.992962	1.02696	0.255286
Clostridiumsensustricto1	Inverse variance weighted	7	1.01357	0.999015	1.02834	0.0677715
