# Supplementary material for: Association between gut microbiota and anxiety disorders: a bidirectional two-sample mendelian randomization study
Source: BMC Psychiatry. 2024 May 27;24:398. doi: 10.1186/s12888-024-05824-x (PMC11131207; doi:10.1186/s12888-024-05824-x)
Supplement: Supplementary file 4 — Supplementary Material 4 [file 12888_2024_5824_MOESM4_ESM.xlsx]

## Sheet: Sheet1
Supplementary Table 4: Effect estimates of the associations of anxiety disorders in the MR analyses
Exposure	Method	Nsnp	OR	OR_lci95	OR_uci95	Pval	FDR	Egger_intercept	SE	Pval	Q	Q_df	Q_pval
Eubacteriumbrachygroup	Inverse variance weighted	10	1.00683	1.00096	1.01274	0.0224505	0.396418				8.41841	9	0.492591
	MR Egger	10	0.998472	0.976379	1.02107	0.896784		0.00110017	0.00145376	0.470884
	Weighted median	10	1.00525	0.99713	1.01344	0.205694
Blautia	Inverse variance weighted	13	0.983791	0.97249	0.995223	0.00556704	0.25882				18.0464	12	0.114288
	MR Egger	13	0.996807	0.972773	1.02143	0.802048		-0.00117326	0.000983883	0.258164
	Weighted median	13	0.988312	0.975073	1.00173	0.087535
Butyricicoccus	Inverse variance weighted	8	0.985915	0.973903	0.998075	0.0233187	0.396418				10.3276	7	0.170756
	MR Egger	8	0.991307	0.9685	1.01465	0.489915		-0.000619841	0.00112275	0.600839
	Weighted median	8	0.990127	0.976238	1.00421	0.168606
Coprococcus3	Inverse variance weighted	9	1.01645	1.00457	1.02846	0.00652488	0.25882				5.78193	8	0.671644
	MR Egger	9	1.05538	1.00959	1.10324	0.0487454		-0.00243428	0.00141313	0.128626
	Weighted median	9	1.01497	0.998512	1.0317	0.0748285
Enterorhabdus	Inverse variance weighted	7	1.0117	1.00269	1.02079	0.0108439	0.322606				4.45807	6	0.614939
	MR Egger	7	1.00117	0.977985	1.02491	0.925796		0.00138207	0.00145988	0.387263
	Weighted median	7	1.00942	0.99752	1.02146	0.121225
ErysipelotrichaceaeUCG003	Inverse variance weighted	16	0.991401	0.983344	0.999525	0.0380686	0.566271				15.0334	15	0.449013
	MR Egger	16	1.00445	0.982502	1.02689	0.69964		-0.00122901	0.000984729	0.232478
	Weighted median	16	0.993967	0.982472	1.0056	0.307867
Oxalobacter	Inverse variance weighted	11	1.00668	1.00092	1.01248	0.0230594	0.396418				6.5752	10	0.764847
	MR Egger	11	1.02167	0.99506	1.04899	0.145813		-0.00226927	0.00201774	0.289832
	Weighted median	11	1.00399	0.996632	1.01141	0.288562
Parasutterella	Inverse variance weighted	15	0.991086	0.982337	0.999913	0.0478019	0.601429				19.8575	14	0.134699
	MR Egger	15	0.990747	0.963599	1.01866	0.523395		2.86315e-05	0.00111772	0.979953
	Weighted median	15	0.992385	0.981555	1.00334	0.172189
Ruminiclostridium6	Inverse variance weighted	16	1.01294	1.00477	1.02118	0.00185248	0.220446				16.4806	15	0.350847
	MR Egger	16	1.01443	0.993467	1.03584	0.20004		-0.000145892	0.000967767	0.882323
	Weighted median	16	1.01185	1.00077	1.02306	0.0359302
