# Supplementary material for: Association between gut microbiota and anxiety disorders: a bidirectional two-sample mendelian randomization study
Source: BMC Psychiatry. 2024 May 27;24:398. doi: 10.1186/s12888-024-05824-x (PMC11131207; doi:10.1186/s12888-024-05824-x)
Supplement: Supplementary file 5 — Supplementary Material 5 [file 12888_2024_5824_MOESM5_ESM.xlsx]

## Sheet: Sheet1
Supplementary Table 5: Directional horizontal pleiotropy assessed by intercept term in MR Egger regression of the association between gut microbiota and anxiety disorders.
Exposure	Egger_intercept	SE	Pval
Intestinibacter	0.00226081	0.00117757	0.0770851
Ruminococcus2	0.000861103	0.000992006	0.401112
Coprobacter	0.00188347	0.00200551	0.372174
Ruminiclostridium5	0.00230682	0.00173348	0.216001
Tyzzerella3	-0.00141631	0.00335758	0.681279
Eubacteriumbrachygroup	0.00110017	0.00145376	0.470884
Erysipelatoclostridium	-0.00178313	0.00115534	0.146724
Coprococcus2	0.0022915	0.00360868	0.548864
Eubacteriumhalliigroup	-0.00141351	0.00086632	0.12504
Actinomyces	-0.00194999	0.00206829	0.38907
Streptococcus	0.00301914	0.00206296	0.167088
Parasutterella	2.86315e-05	0.00111772	0.979953
RikenellaceaeRC9gutgroup	-0.00320988	0.00317177	0.337964
FamilyXIIIUCG001	-0.000601547	0.00177928	0.746816
Oxalobacter	-0.00226927	0.00201774	0.289832
Methanobrevibacter	0.00176421	0.00219445	0.466491
Howardella	-0.000909872	0.00188414	0.642097
Terrisporobacter	-0.00100941	0.00148732	0.546008
Dialister	-0.00286083	0.00182274	0.150973
Turicibacter	-0.00106377	0.0019272	0.596043
Romboutsia	0.000759764	0.00133606	0.58101
RuminococcaceaeUCG013	0.00123954	0.00101297	0.249127
Marvinbryantia	-0.00309878	0.00170164	0.10608
Blautia	-0.00117326	0.000983883	0.258164
LachnospiraceaeFCS020group	-0.000806256	0.00114556	0.497613
Butyricicoccus	-0.000619841	0.00112275	0.600839
RuminococcaceaeUCG011	-0.00214129	0.00257353	0.43724
Odoribacter	-4.37377e-05	0.00232378	0.985711
Prevotella7	0.00258022	0.00221995	0.275012
Intestinimonas	0.00247441	0.000951944	0.0201263
Anaerotruncus	-0.00117782	0.00164425	0.488719
Escherichia.Shigella	0.00141066	0.00113663	0.249732
ChristensenellaceaeR.7group	0.000610621	0.00136846	0.667276
Catenibacterium	-0.000372745	0.00453247	0.939636
ErysipelotrichaceaeUCG003	-0.00122901	0.000984729	0.232478
FamilyXIIIAD3011group	0.000900461	0.00401494	0.826653
Bacteroides	0.00134276	0.00218758	0.55875
Fusicatenibacter	-0.000284617	0.00124222	0.821679
LachnospiraceaeUCG010	-0.000956676	0.00109517	0.407822
Butyrivibrio	-0.000187284	0.00213989	0.931592
Lactococcus	0.00251619	0.00186854	0.220074
Eubacteriumnodatumgroup	-0.00109726	0.00165397	0.523696
Haemophilus	2.47258e-05	0.00131705	0.985546
Eggerthella	-0.00190468	0.00223632	0.416467
RuminococcaceaeUCG005	-0.000435065	0.00119565	0.722282
Sutterella	0.00281487	0.00171248	0.131259
Lachnoclostridium	0.000441541	0.00157613	0.784567
Victivallis	-0.0033872	0.00259508	0.228098
Anaerostipes	-0.00283358	0.00121234	0.0393608
Roseburia	-0.000398617	0.00149082	0.793716
RuminococcaceaeUCG002	-0.000792595	0.00112591	0.489575
Flavonifractor	0.00173796	0.00218716	0.484892
LachnospiraceaeNC2004group	0.0012579	0.00231181	0.603251
LachnospiraceaeUCG008	-0.00284013	0.00247957	0.281581
Faecalibacterium	-0.000830953	0.00104246	0.448398
Hungatella	0.0014196	0.0047287	0.783619
Sellimonas	-2.92964e-05	0.0031229	0.992777
Lactobacillus	-0.00172992	0.00154217	0.294508
LachnospiraceaeUCG001	-0.000980885	0.00216004	0.658583
RuminococcaceaeNK4A214group	0.00104077	0.00123843	0.418578
Ruminiclostridium6	-0.000145892	0.000967767	0.882323
Eubacteriumoxidoreducensgroup	-0.000111908	0.00169135	0.951409
Eubacteriumxylanophilumgroup	-0.00208313	0.00215996	0.366956
Olsenella	-0.000590958	0.00215035	0.789659
Coprococcus3	-0.00243428	0.00141313	0.128626
Butyricimonas	-0.000261158	0.00128855	0.843089
Paraprevotella	0.000429867	0.00120542	0.728129
Veillonella	0.00116512	0.00191598	0.565408
LachnospiraceaeNK4A136group	0.000143635	0.00068524	0.837219
Akkermansia	0.000124212	0.00126269	0.923794
Gordonibacter	0.00404447	0.00261269	0.15266
Eubacteriumventriosumgroup	-8.60178e-05	0.00158107	0.95744
Enterorhabdus	0.00138207	0.00145988	0.387263
Allisonella	0.00727936	0.00694961	0.335242
DefluviitaleaceaeUCG011	-0.0015542	0.00150793	0.336978
Desulfovibrio	-0.000996309	0.00153976	0.535718
Eubacteriumeligensgroup	0.00227276	0.00212545	0.333811
Collinsella	-3.00579e-05	0.00156249	0.985189
LachnospiraceaeUCG004	0.0014388	0.00198078	0.484261
Eubacteriumrectalegroup	0.00041762	0.00198488	0.840318
Bifidobacterium	5.34112e-05	0.000935575	0.955498
CandidatusSoleaferrea	-0.00492919	0.00367088	0.216194
Ruminococcusgnavusgroup	-0.00062657	0.00161407	0.706009
Eubacteriumcoprostanoligenesgroup	-0.00148412	0.00135737	0.297593
Barnesiella	0.0005083	0.00121727	0.683634
Adlercreutzia	-0.00205242	0.00192774	0.32798
RuminococcaceaeUCG010	0.000443884	0.00143208	0.77207
Alloprevotella	0.00628737	0.00441486	0.227514
Parabacteroides	0.000306725	0.0021159	0.891752
Anaerofilum	0.00169676	0.00178499	0.366649
Holdemania	0.000578951	0.000976955	0.563611
Ruminococcusgauvreauiigroup	0.00325655	0.00148414	0.0529547
Phascolarctobacterium	0.00188347	0.00245395	0.464816
RuminococcaceaeUCG004	0.00417836	0.0020271	0.0693395
Coprococcus1	-0.00165319	0.00138249	0.259356
Clostridiuminnocuumgroup	0.000991539	0.00313154	0.760758
Senegalimassilia	-0.000511462	0.00194121	0.809245
Ruminiclostridium9	0.000187105	0.00182286	0.921124
Bilophila	0.00246407	0.00209116	0.263528
Eubacteriumfissicatenagroup	0.00200603	0.00221169	0.39455
Prevotella9	0.000732085	0.0010304	0.489953
Eisenbergiella	0.00215642	0.00277061	0.456355
RuminococcaceaeUCG014	-0.00140295	0.00156783	0.394176
Lachnospira	-0.00150977	0.00446288	0.752152
Peptococcus	-0.00268104	0.00160099	0.12495
Ruminococcus1	-0.000775448	0.00116728	0.525166
Slackia	-0.00138736	0.00357347	0.717617
Oscillospira	0.00259411	0.00315936	0.44299
Alistipes	0.00232196	0.00153497	0.156235
Ruminococcustorquesgroup	-0.00123596	0.00111236	0.303219
Dorea	0.000246441	0.00116973	0.838402
RuminococcaceaeUCG009	-0.00246594	0.00177642	0.195237
RuminococcaceaeUCG003	0.0010353	0.00120276	0.409529
LachnospiraceaeND3007group	0.00039905	0.0106944	0.976256
Subdoligranulum	0.000676361	0.00134006	0.625877
Holdemanella	-0.000726443	0.00112062	0.533011
Oscillibacter	-0.00142312	0.0011856	0.253171
Eubacteriumruminantiumgroup	-0.000296047	0.00121683	0.810869
Clostridiumsensustricto1	-0.00296865	0.00138887	0.0855914
