# Supplementary material for: Association between gut microbiota and anxiety disorders: a bidirectional two-sample mendelian randomization study
Source: BMC Psychiatry. 2024 May 27;24:398. doi: 10.1186/s12888-024-05824-x (PMC11131207; doi:10.1186/s12888-024-05824-x)
Supplement: Supplementary file 6 — Supplementary Material 6 [file 12888_2024_5824_MOESM6_ESM.xlsx]

## Sheet: Sheet1
Supplementary Table 6: MR-PRESSO analysis for the association between gut microbiota and anxiety disorders.
Exposure	Main.MR.results.Exposure	Main.MR.results.MR.Analysis	Main.MR.results.Causal.Estimate	Main.MR.results.Sd	Main.MR.results.T.stat	Main.MR.results.P.value	MR.PRESSO.results.Global.Test.RSSobs	MR.PRESSO.results.Global.Test.Pvalue
Eubacteriumbrachygroup	beta.exposure	Raw	0.00681061	0.00288562	2.36019	0.0425881	10.4372	0.542
	beta.exposure	Outlier-corrected	NA	NA	NA	NA	10.4372	0.542
Blautia	beta.exposure	Raw	-0.0163417	0.00589474	-2.77225	0.0168913	21.0533	0.136
	beta.exposure	Outlier-corrected	NA	NA	NA	NA	21.0533	0.136
Butyricicoccus	beta.exposure	Raw	-0.0141853	0.00625408	-2.26817	0.0576326	12.3259	0.299
	beta.exposure	Outlier-corrected	NA	NA	NA	NA	12.3259	0.299
Coprococcus3	beta.exposure	Raw	0.0163122	0.0050981	3.19966	0.0126187	7.62783	0.685
	beta.exposure	Outlier-corrected	NA	NA	NA	NA	7.62783	0.685
Enterorhabdus	beta.exposure	Raw	0.0116306	0.00393509	2.95562	0.0254269	6.46853	0.614
	beta.exposure	Outlier-corrected	NA	NA	NA	NA	6.46853	0.614
ErysipelotrichaceaeUCG003	beta.exposure	Raw	-0.00863568	0.00416355	-2.07411	0.0556978	17.2143	0.458
	beta.exposure	Outlier-corrected	NA	NA	NA	NA	17.2143	0.458
Oxalobacter	beta.exposure	Raw	0.00665692	0.00237538	2.80246	0.0187154	7.90763	0.781
	beta.exposure	Outlier-corrected	NA	NA	NA	NA	7.90763	0.781
Parasutterella	beta.exposure	Raw	-0.00895362	0.00452403	-1.97913	0.067816	22.7368	0.171
	beta.exposure	Outlier-corrected	NA	NA	NA	NA	22.7368	0.171
Ruminiclostridium6	beta.exposure	Raw	0.0128591	0.00413089	3.11292	0.00712666	18.7696	0.372
	beta.exposure	Outlier-corrected	NA	NA	NA	NA	18.7696	0.372
