# Supplementary material for: Association between gut microbiota and anxiety disorders: a bidirectional two-sample mendelian randomization study
Source: BMC Psychiatry. 2024 May 27;24:398. doi: 10.1186/s12888-024-05824-x (PMC11131207; doi:10.1186/s12888-024-05824-x)
Supplement: Supplementary file 7 — Supplementary Material 7 [file 12888_2024_5824_MOESM7_ESM.xlsx]

## Sheet: Sheet1
Supplementary Table 7: The heterogeneity of gut microbiota instrumental variables.
Exposure	Method	Q	Q_df	Q_pval
Intestinibacter	MR Egger	15.1169	13	0.300109
Intestinibacter	Inverse variance weighted	19.4032	14	0.150109
Ruminococcus2	MR Egger	15.4975	13	0.277331
Ruminococcus2	Inverse variance weighted	16.3958	14	0.289807
Coprobacter	MR Egger	21.526	9	0.0105089
Coprobacter	Inverse variance weighted	23.6356	10	0.00862876
Ruminiclostridium5	MR Egger	11.2493	9	0.259009
Ruminiclostridium5	Inverse variance weighted	13.4627	10	0.198938
Tyzzerella3	MR Egger	23.6872	11	0.0141185
Tyzzerella3	Inverse variance weighted	24.0703	12	0.0198976
Eubacteriumbrachygroup	MR Egger	7.84571	8	0.448685
Eubacteriumbrachygroup	Inverse variance weighted	8.41841	9	0.492591
Erysipelatoclostridium	MR Egger	10.402	13	0.66078
Erysipelatoclostridium	Inverse variance weighted	12.784	14	0.543598
Coprococcus2	MR Egger	7.62401	6	0.266963
Coprococcus2	Inverse variance weighted	8.13637	7	0.320722
Eubacteriumhalliigroup	MR Egger	21.4635	14	0.0903304
Eubacteriumhalliigroup	Inverse variance weighted	25.545	15	0.0430862
Actinomyces	MR Egger	12.233	5	0.0317303
Actinomyces	Inverse variance weighted	14.4078	6	0.0253982
Streptococcus	MR Egger	31.987	13	0.002413
Streptococcus	Inverse variance weighted	37.257	14	0.00067444
Parasutterella	MR Egger	19.8565	13	0.0988472
Parasutterella	Inverse variance weighted	19.8575	14	0.134699
RikenellaceaeRC9gutgroup	MR Egger	17.6502	9	0.039456
RikenellaceaeRC9gutgroup	Inverse variance weighted	19.6587	10	0.0326511
FamilyXIIIUCG001	MR Egger	10.838	6	0.0935138
FamilyXIIIUCG001	Inverse variance weighted	11.0445	7	0.136691
Oxalobacter	MR Egger	5.31034	9	0.806459
Oxalobacter	Inverse variance weighted	6.5752	10	0.764847
Methanobrevibacter	MR Egger	5.02321	4	0.284924
Methanobrevibacter	Inverse variance weighted	5.83486	5	0.322621
Howardella	MR Egger	6.68003	8	0.571515
Howardella	Inverse variance weighted	6.91324	9	0.646153
Terrisporobacter	MR Egger	0.719008	3	0.868724
Terrisporobacter	Inverse variance weighted	1.17961	4	0.881444
Dialister	MR Egger	14.4451	9	0.10735
Dialister	Inverse variance weighted	18.3989	10	0.0485967
Turicibacter	MR Egger	7.97795	8	0.435627
Turicibacter	Inverse variance weighted	8.28263	9	0.505934
Romboutsia	MR Egger	20.8718	11	0.0347235
Romboutsia	Inverse variance weighted	21.4854	12	0.0437084
RuminococcaceaeUCG013	MR Egger	8.621	10	0.568409
RuminococcaceaeUCG013	Inverse variance weighted	10.1184	11	0.519772
Marvinbryantia	MR Egger	2.92306	8	0.939093
Marvinbryantia	Inverse variance weighted	6.23931	9	0.715749
Blautia	MR Egger	15.9806	11	0.141853
Blautia	Inverse variance weighted	18.0464	12	0.114288
LachnospiraceaeFCS020group	MR Egger	18.3455	10	0.0494074
LachnospiraceaeFCS020group	Inverse variance weighted	19.2543	11	0.0566794
Butyricicoccus	MR Egger	9.82834	6	0.132069
Butyricicoccus	Inverse variance weighted	10.3276	7	0.170756
RuminococcaceaeUCG011	MR Egger	8.85886	6	0.181673
RuminococcaceaeUCG011	Inverse variance weighted	9.88102	7	0.195417
Odoribacter	MR Egger	10.8028	5	0.055433
Odoribacter	Inverse variance weighted	10.8036	6	0.0946403
Prevotella7	MR Egger	6.40152	9	0.699157
Prevotella7	Inverse variance weighted	7.75243	10	0.653005
Intestinimonas	MR Egger	19.7484	15	0.181797
Intestinimonas	Inverse variance weighted	28.6437	16	0.026452
Anaerotruncus	MR Egger	24.9654	11	0.00922355
Anaerotruncus	Inverse variance weighted	26.13	12	0.0102883
Escherichia.Shigella	MR Egger	8.82981	8	0.356856
Escherichia.Shigella	Inverse variance weighted	10.5299	9	0.309314
ChristensenellaceaeR.7group	MR Egger	3.70982	8	0.88231
ChristensenellaceaeR.7group	Inverse variance weighted	3.90893	9	0.917304
Catenibacterium	MR Egger	1.81253	3	0.612211
Catenibacterium	Inverse variance weighted	1.8193	4	0.76895
ErysipelotrichaceaeUCG003	MR Egger	13.4757	14	0.489452
ErysipelotrichaceaeUCG003	Inverse variance weighted	15.0334	15	0.449013
FamilyXIIIAD3011group	MR Egger	51.122	11	3.92996e-07
FamilyXIIIAD3011group	Inverse variance weighted	51.3557	12	8.0606e-07
Bacteroides	MR Egger	6.30995	7	0.50406
Bacteroides	Inverse variance weighted	6.68671	8	0.57078
Fusicatenibacter	MR Egger	16.5851	16	0.412922
Fusicatenibacter	Inverse variance weighted	16.6395	17	0.479034
LachnospiraceaeUCG010	MR Egger	8.44684	8	0.391081
LachnospiraceaeUCG010	Inverse variance weighted	9.25254	9	0.414297
Butyrivibrio	MR Egger	30.227	13	0.00436747
Butyrivibrio	Inverse variance weighted	30.2448	14	0.00706079
Lactococcus	MR Egger	6.98226	7	0.430729
Lactococcus	Inverse variance weighted	8.79562	8	0.359829
Eubacteriumnodatumgroup	MR Egger	5.59492	9	0.779676
Eubacteriumnodatumgroup	Inverse variance weighted	6.03503	10	0.812312
Haemophilus	MR Egger	10.5243	7	0.160759
Haemophilus	Inverse variance weighted	10.5248	8	0.230105
Eggerthella	MR Egger	16.3622	9	0.0596921
Eggerthella	Inverse variance weighted	17.681	10	0.0605892
RuminococcaceaeUCG005	MR Egger	15.1678	12	0.232385
RuminococcaceaeUCG005	Inverse variance weighted	15.3352	13	0.286896
Sutterella	MR Egger	12.6739	10	0.242479
Sutterella	Inverse variance weighted	16.0982	11	0.137523
Lachnoclostridium	MR Egger	15.9721	11	0.142169
Lachnoclostridium	Inverse variance weighted	16.0861	12	0.187325
Victivallis	MR Egger	6.24754	8	0.619525
Victivallis	Inverse variance weighted	7.9512	9	0.539072
Anaerostipes	MR Egger	12.2418	11	0.345743
Anaerostipes	Inverse variance weighted	18.3214	12	0.106274
Roseburia	MR Egger	23.8504	12	0.0213148
Roseburia	Inverse variance weighted	23.9925	13	0.0311988
RuminococcaceaeUCG002	MR Egger	43.6318	20	0.00168541
RuminococcaceaeUCG002	Inverse variance weighted	44.7129	21	0.00188861
Flavonifractor	MR Egger	0.298906	3	0.960234
Flavonifractor	Inverse variance weighted	0.930325	4	0.92017
LachnospiraceaeNC2004group	MR Egger	11.2746	7	0.127081
LachnospiraceaeNC2004group	Inverse variance weighted	11.7515	8	0.162642
LachnospiraceaeUCG008	MR Egger	15.6928	9	0.0735812
LachnospiraceaeUCG008	Inverse variance weighted	17.9804	10	0.0552954
Faecalibacterium	MR Egger	9.28469	8	0.318852
Faecalibacterium	Inverse variance weighted	10.0221	9	0.348699
Hungatella	MR Egger	5.43757	3	0.142421
Hungatella	Inverse variance weighted	5.60092	4	0.231
Sellimonas	MR Egger	13.7881	7	0.055082
Sellimonas	Inverse variance weighted	13.7882	8	0.087455
Lactobacillus	MR Egger	14.5372	8	0.0687943
Lactobacillus	Inverse variance weighted	16.8237	9	0.0515488
LachnospiraceaeUCG001	MR Egger	19.7865	11	0.0483564
LachnospiraceaeUCG001	Inverse variance weighted	20.1574	12	0.0641664
RuminococcaceaeNK4A214group	MR Egger	5.59123	11	0.899201
RuminococcaceaeNK4A214group	Inverse variance weighted	6.2975	12	0.900349
Ruminiclostridium6	MR Egger	16.4539	14	0.286446
Ruminiclostridium6	Inverse variance weighted	16.4806	15	0.350847
Eubacteriumoxidoreducensgroup	MR Egger	2.12419	3	0.547034
Eubacteriumoxidoreducensgroup	Inverse variance weighted	2.12857	4	0.712126
Eubacteriumxylanophilumgroup	MR Egger	17.1624	7	0.0163782
Eubacteriumxylanophilumgroup	Inverse variance weighted	19.4429	8	0.0126622
Olsenella	MR Egger	22.8113	9	0.0066342
Olsenella	Inverse variance weighted	23.0028	10	0.0107363
Coprococcus3	MR Egger	2.81452	7	0.901614
Coprococcus3	Inverse variance weighted	5.78193	8	0.671644
Butyricimonas	MR Egger	11.7845	11	0.380056
Butyricimonas	Inverse variance weighted	11.8285	12	0.459547
Paraprevotella	MR Egger	11.8138	11	0.377797
Paraprevotella	Inverse variance weighted	11.9504	12	0.449669
Veillonella	MR Egger	3.82422	6	0.70045
Veillonella	Inverse variance weighted	4.19402	7	0.757179
LachnospiraceaeNK4A136group	MR Egger	14.9314	13	0.311653
LachnospiraceaeNK4A136group	Inverse variance weighted	14.9819	14	0.379393
Akkermansia	MR Egger	4.85944	9	0.846385
Akkermansia	Inverse variance weighted	4.86912	10	0.899748
Gordonibacter	MR Egger	23.0857	10	0.0104346
Gordonibacter	Inverse variance weighted	28.6178	11	0.0026012
Eubacteriumventriosumgroup	MR Egger	9.10986	13	0.764596
Eubacteriumventriosumgroup	Inverse variance weighted	9.11282	14	0.823756
Enterorhabdus	MR Egger	3.56183	5	0.614053
Enterorhabdus	Inverse variance weighted	4.45807	6	0.614939
Allisonella	MR Egger	37.3536	6	1.50235e-06
Allisonella	Inverse variance weighted	44.184	7	1.96876e-07
DefluviitaleaceaeUCG011	MR Egger	4.84692	7	0.678638
DefluviitaleaceaeUCG011	Inverse variance weighted	5.90923	8	0.657399
Desulfovibrio	MR Egger	11.5172	8	0.174079
Desulfovibrio	Inverse variance weighted	12.12	9	0.20663
Eubacteriumeligensgroup	MR Egger	4.97234	5	0.419265
Eubacteriumeligensgroup	Inverse variance weighted	6.11577	6	0.410348
Collinsella	MR Egger	5.79288	7	0.564131
Collinsella	Inverse variance weighted	5.79325	8	0.670378
LachnospiraceaeUCG004	MR Egger	24.8857	10	0.00556643
LachnospiraceaeUCG004	Inverse variance weighted	26.1987	11	0.00606211
Eubacteriumrectalegroup	MR Egger	10.377	6	0.109647
Eubacteriumrectalegroup	Inverse variance weighted	10.4536	7	0.164294
Bifidobacterium	MR Egger	11.7462	11	0.383021
Bifidobacterium	Inverse variance weighted	11.7497	12	0.465988
CandidatusSoleaferrea	MR Egger	6.24223	8	0.620119
CandidatusSoleaferrea	Inverse variance weighted	8.04529	9	0.529589
Ruminococcusgnavusgroup	MR Egger	8.23239	10	0.606149
Ruminococcusgnavusgroup	Inverse variance weighted	8.38308	11	0.678632
Eubacteriumcoprostanoligenesgroup	MR Egger	11.1587	11	0.430064
Eubacteriumcoprostanoligenesgroup	Inverse variance weighted	12.3714	12	0.416329
Barnesiella	MR Egger	12.073	12	0.439835
Barnesiella	Inverse variance weighted	12.2484	13	0.507385
Adlercreutzia	MR Egger	2.1587	6	0.904539
Adlercreutzia	Inverse variance weighted	3.29224	7	0.856716
RuminococcaceaeUCG010	MR Egger	2.50564	4	0.643627
RuminococcaceaeUCG010	Inverse variance weighted	2.60171	5	0.761105
Alloprevotella	MR Egger	2.76981	4	0.597054
Alloprevotella	Inverse variance weighted	4.79799	5	0.441028
Parabacteroides	MR Egger	3.58441	4	0.465161
Parabacteroides	Inverse variance weighted	3.60542	5	0.607499
Anaerofilum	MR Egger	6.7211	9	0.666131
Anaerofilum	Inverse variance weighted	7.62469	10	0.665444
Holdemania	MR Egger	12.0176	13	0.526205
Holdemania	Inverse variance weighted	12.3687	14	0.576716
Ruminococcusgauvreauiigroup	MR Egger	10.0634	10	0.434946
Ruminococcusgauvreauiigroup	Inverse variance weighted	14.9087	11	0.186717
Phascolarctobacterium	MR Egger	12.5664	8	0.127665
Phascolarctobacterium	Inverse variance weighted	13.4917	9	0.141588
RuminococcaceaeUCG004	MR Egger	8.26622	9	0.507556
RuminococcaceaeUCG004	Inverse variance weighted	12.515	10	0.252067
Coprococcus1	MR Egger	25.5441	10	0.0044043
Coprococcus1	Inverse variance weighted	29.1968	11	0.0021157
Clostridiuminnocuumgroup	MR Egger	15.7225	7	0.0277765
Clostridiuminnocuumgroup	Inverse variance weighted	15.9476	8	0.0431356
Senegalimassilia	MR Egger	3.66238	3	0.300304
Senegalimassilia	Inverse variance weighted	3.74713	4	0.441308
Ruminiclostridium9	MR Egger	2.17389	7	0.949592
Ruminiclostridium9	Inverse variance weighted	2.18442	8	0.974829
Bilophila	MR Egger	19.1595	11	0.0582898
Bilophila	Inverse variance weighted	21.5779	12	0.0425322
Eubacteriumfissicatenagroup	MR Egger	7.511	7	0.377678
Eubacteriumfissicatenagroup	Inverse variance weighted	8.39372	8	0.395985
Prevotella9	MR Egger	7.46143	13	0.876834
Prevotella9	Inverse variance weighted	7.96622	14	0.891078
Eisenbergiella	MR Egger	8.57538	9	0.477356
Eisenbergiella	Inverse variance weighted	9.18116	10	0.515001
RuminococcaceaeUCG014	MR Egger	18.7378	9	0.027517
RuminococcaceaeUCG014	Inverse variance weighted	20.4049	10	0.0256474
Lachnospira	MR Egger	10.2433	4	0.0365233
Lachnospira	Inverse variance weighted	10.5363	5	0.0613888
Peptococcus	MR Egger	4.98693	10	0.89205
Peptococcus	Inverse variance weighted	7.79127	11	0.731871
Ruminococcus1	MR Egger	8.51794	8	0.384576
Ruminococcus1	Inverse variance weighted	8.98784	9	0.438397
Slackia	MR Egger	6.14066	4	0.188887
Slackia	Inverse variance weighted	6.37205	5	0.27168
Oscillospira	MR Egger	14.1844	6	0.0276429
Oscillospira	Inverse variance weighted	15.7782	7	0.0272218
Alistipes	MR Egger	10.5082	12	0.571467
Alistipes	Inverse variance weighted	12.7965	13	0.46365
Ruminococcustorquesgroup	MR Egger	7.86947	7	0.344245
Ruminococcustorquesgroup	Inverse variance weighted	9.2574	8	0.32105
Dorea	MR Egger	9.11475	8	0.332708
Dorea	Inverse variance weighted	9.16533	9	0.422155
RuminococcaceaeUCG009	MR Egger	12.8475	10	0.232324
RuminococcaceaeUCG009	Inverse variance weighted	15.3232	11	0.168176
RuminococcaceaeUCG003	MR Egger	8.74072	10	0.556875
RuminococcaceaeUCG003	Inverse variance weighted	9.48164	11	0.577525
LachnospiraceaeND3007group	MR Egger	0.400038	1	0.52707
LachnospiraceaeND3007group	Inverse variance weighted	0.40143	2	0.818146
Subdoligranulum	MR Egger	15.4083	9	0.0803144
Subdoligranulum	Inverse variance weighted	15.8444	10	0.104173
Holdemanella	MR Egger	8.85678	9	0.450598
Holdemanella	Inverse variance weighted	9.27701	10	0.506031
Oscillibacter	MR Egger	11.9014	12	0.453631
Oscillibacter	Inverse variance weighted	13.3422	13	0.42174
Eubacteriumruminantiumgroup	MR Egger	22.2713	16	0.134645
Eubacteriumruminantiumgroup	Inverse variance weighted	22.3537	17	0.171495
Clostridiumsensustricto1	MR Egger	5.6293	5	0.343976
Clostridiumsensustricto1	Inverse variance weighted	10.7731	6	0.095648

## Sheet: Sheet2
id.exposure	id.outcome	exposure	method	Q	Q_df	Q_pval
0JGlkG	ukb-b-6991	genus.Intestinibacter	MR Egger	15.1169	13	0.300109
0JGlkG	ukb-b-6991	genus.Intestinibacter	Inverse variance weighted	19.4032	14	0.150109
1KqE2m	ukb-b-6991	genus.Ruminococcus2	MR Egger	15.4975	13	0.277331
1KqE2m	ukb-b-6991	genus.Ruminococcus2	Inverse variance weighted	16.3958	14	0.289807
1mphaH	ukb-b-6991	genus.Coprobacter	MR Egger	21.526	9	0.0105089
1mphaH	ukb-b-6991	genus.Coprobacter	Inverse variance weighted	23.6356	10	0.00862876
1Yac1X	ukb-b-6991	genus.Ruminiclostridium5	MR Egger	11.2493	9	0.259009
1Yac1X	ukb-b-6991	genus.Ruminiclostridium5	Inverse variance weighted	13.4627	10	0.198938
2M5Yq2	ukb-b-6991	genus.Tyzzerella3	MR Egger	23.6872	11	0.0141185
2M5Yq2	ukb-b-6991	genus.Tyzzerella3	Inverse variance weighted	24.0703	12	0.0198976
2vCDqm	ukb-b-6991	genus..Eubacteriumbrachygroup	MR Egger	7.84571	8	0.448685
2vCDqm	ukb-b-6991	genus..Eubacteriumbrachygroup	Inverse variance weighted	8.41841	9	0.492591
3hBXma	ukb-b-6991	genus.Erysipelatoclostridium	MR Egger	10.402	13	0.66078
3hBXma	ukb-b-6991	genus.Erysipelatoclostridium	Inverse variance weighted	12.784	14	0.543598
4BkB4B	ukb-b-6991	genus.Coprococcus2	MR Egger	7.62401	6	0.266963
4BkB4B	ukb-b-6991	genus.Coprococcus2	Inverse variance weighted	8.13637	7	0.320722
5pKlQS	ukb-b-6991	genus..Eubacteriumhalliigroup	MR Egger	21.4635	14	0.0903304
5pKlQS	ukb-b-6991	genus..Eubacteriumhalliigroup	Inverse variance weighted	25.545	15	0.0430862
7BP1Jc	ukb-b-6991	genus.Actinomyces	MR Egger	12.233	5	0.0317303
7BP1Jc	ukb-b-6991	genus.Actinomyces	Inverse variance weighted	14.4078	6	0.0253982
7eCfbr	ukb-b-6991	genus.Streptococcus	MR Egger	31.987	13	0.002413
7eCfbr	ukb-b-6991	genus.Streptococcus	Inverse variance weighted	37.257	14	0.00067444
89UWSJ	ukb-b-6991	genus.Parasutterella	MR Egger	19.8565	13	0.0988472
89UWSJ	ukb-b-6991	genus.Parasutterella	Inverse variance weighted	19.8575	14	0.134699
8CcRjB	ukb-b-6991	genus.RikenellaceaeRC9gutgroup	MR Egger	17.6502	9	0.039456
8CcRjB	ukb-b-6991	genus.RikenellaceaeRC9gutgroup	Inverse variance weighted	19.6587	10	0.0326511
8LFlSO	ukb-b-6991	genus.FamilyXIIIUCG001	MR Egger	10.838	6	0.0935138
8LFlSO	ukb-b-6991	genus.FamilyXIIIUCG001	Inverse variance weighted	11.0445	7	0.136691
8Y8IBL	ukb-b-6991	genus.Oxalobacter	MR Egger	5.31034	9	0.806459
8Y8IBL	ukb-b-6991	genus.Oxalobacter	Inverse variance weighted	6.5752	10	0.764847
8ywj2D	ukb-b-6991	genus.Methanobrevibacter	MR Egger	5.02321	4	0.284924
8ywj2D	ukb-b-6991	genus.Methanobrevibacter	Inverse variance weighted	5.83486	5	0.322621
96ULdG	ukb-b-6991	genus.Howardella	MR Egger	6.68003	8	0.571515
96ULdG	ukb-b-6991	genus.Howardella	Inverse variance weighted	6.91324	9	0.646153
9rAQFg	ukb-b-6991	genus.Terrisporobacter	MR Egger	0.719008	3	0.868724
9rAQFg	ukb-b-6991	genus.Terrisporobacter	Inverse variance weighted	1.17961	4	0.881444
AeLZ2x	ukb-b-6991	genus.Dialister	MR Egger	14.4451	9	0.10735
AeLZ2x	ukb-b-6991	genus.Dialister	Inverse variance weighted	18.3989	10	0.0485967
AfVwUH	ukb-b-6991	genus.Turicibacter	MR Egger	7.97795	8	0.435627
AfVwUH	ukb-b-6991	genus.Turicibacter	Inverse variance weighted	8.28263	9	0.505934
AuSndB	ukb-b-6991	genus.Romboutsia	MR Egger	20.8718	11	0.0347235
AuSndB	ukb-b-6991	genus.Romboutsia	Inverse variance weighted	21.4854	12	0.0437084
bE0nvc	ukb-b-6991	genus.RuminococcaceaeUCG013	MR Egger	8.621	10	0.568409
bE0nvc	ukb-b-6991	genus.RuminococcaceaeUCG013	Inverse variance weighted	10.1184	11	0.519772
bUDNOg	ukb-b-6991	genus.Marvinbryantia	MR Egger	2.92306	8	0.939093
bUDNOg	ukb-b-6991	genus.Marvinbryantia	Inverse variance weighted	6.23931	9	0.715749
bXdKHo	ukb-b-6991	genus.Blautia	MR Egger	15.9806	11	0.141853
bXdKHo	ukb-b-6991	genus.Blautia	Inverse variance weighted	18.0464	12	0.114288
cnFB2p	ukb-b-6991	genus.LachnospiraceaeFCS020group	MR Egger	18.3455	10	0.0494074
cnFB2p	ukb-b-6991	genus.LachnospiraceaeFCS020group	Inverse variance weighted	19.2543	11	0.0566794
CoY26v	ukb-b-6991	genus.Butyricicoccus	MR Egger	9.82834	6	0.132069
CoY26v	ukb-b-6991	genus.Butyricicoccus	Inverse variance weighted	10.3276	7	0.170756
CuwLcD	ukb-b-6991	genus.RuminococcaceaeUCG011	MR Egger	8.85886	6	0.181673
CuwLcD	ukb-b-6991	genus.RuminococcaceaeUCG011	Inverse variance weighted	9.88102	7	0.195417
dFG0sQ	ukb-b-6991	genus.Odoribacter	MR Egger	10.8028	5	0.055433
dFG0sQ	ukb-b-6991	genus.Odoribacter	Inverse variance weighted	10.8036	6	0.0946403
DGNBXZ	ukb-b-6991	genus.Prevotella7	MR Egger	6.40152	9	0.699157
DGNBXZ	ukb-b-6991	genus.Prevotella7	Inverse variance weighted	7.75243	10	0.653005
DIMfIX	ukb-b-6991	genus.Intestinimonas	MR Egger	19.7484	15	0.181797
DIMfIX	ukb-b-6991	genus.Intestinimonas	Inverse variance weighted	28.6437	16	0.026452
E3TqUP	ukb-b-6991	genus.Anaerotruncus	MR Egger	24.9654	11	0.00922355
E3TqUP	ukb-b-6991	genus.Anaerotruncus	Inverse variance weighted	26.13	12	0.0102883
ekXQ52	ukb-b-6991	genus.Escherichia.Shigella	MR Egger	8.82981	8	0.356856
ekXQ52	ukb-b-6991	genus.Escherichia.Shigella	Inverse variance weighted	10.5299	9	0.309314
eXLlqh	ukb-b-6991	genus.ChristensenellaceaeR.7group	MR Egger	3.70982	8	0.88231
eXLlqh	ukb-b-6991	genus.ChristensenellaceaeR.7group	Inverse variance weighted	3.90893	9	0.917304
FlmfJG	ukb-b-6991	genus.Catenibacterium	MR Egger	1.81253	3	0.612211
FlmfJG	ukb-b-6991	genus.Catenibacterium	Inverse variance weighted	1.8193	4	0.76895
FN0j6N	ukb-b-6991	genus.ErysipelotrichaceaeUCG003	MR Egger	13.4757	14	0.489452
FN0j6N	ukb-b-6991	genus.ErysipelotrichaceaeUCG003	Inverse variance weighted	15.0334	15	0.449013
fo2M7K	ukb-b-6991	genus.FamilyXIIIAD3011group	MR Egger	51.122	11	3.92996e-07
fo2M7K	ukb-b-6991	genus.FamilyXIIIAD3011group	Inverse variance weighted	51.3557	12	8.0606e-07
FYeIJf	ukb-b-6991	genus.Bacteroides	MR Egger	6.30995	7	0.50406
FYeIJf	ukb-b-6991	genus.Bacteroides	Inverse variance weighted	6.68671	8	0.57078
G26nPZ	ukb-b-6991	genus.Fusicatenibacter	MR Egger	16.5851	16	0.412922
G26nPZ	ukb-b-6991	genus.Fusicatenibacter	Inverse variance weighted	16.6395	17	0.479034
GLHDe6	ukb-b-6991	genus.LachnospiraceaeUCG010	MR Egger	8.44684	8	0.391081
GLHDe6	ukb-b-6991	genus.LachnospiraceaeUCG010	Inverse variance weighted	9.25254	9	0.414297
gUZ9de	ukb-b-6991	genus.Butyrivibrio	MR Egger	30.227	13	0.00436747
gUZ9de	ukb-b-6991	genus.Butyrivibrio	Inverse variance weighted	30.2448	14	0.00706079
HDGZuJ	ukb-b-6991	genus.Lactococcus	MR Egger	6.98226	7	0.430729
HDGZuJ	ukb-b-6991	genus.Lactococcus	Inverse variance weighted	8.79562	8	0.359829
Hz6aWJ	ukb-b-6991	genus..Eubacteriumnodatumgroup	MR Egger	5.59492	9	0.779676
Hz6aWJ	ukb-b-6991	genus..Eubacteriumnodatumgroup	Inverse variance weighted	6.03503	10	0.812312
hzEVDV	ukb-b-6991	genus.Haemophilus	MR Egger	10.5243	7	0.160759
hzEVDV	ukb-b-6991	genus.Haemophilus	Inverse variance weighted	10.5248	8	0.230105
I7Og6d	ukb-b-6991	genus.Eggerthella	MR Egger	16.3622	9	0.0596921
I7Og6d	ukb-b-6991	genus.Eggerthella	Inverse variance weighted	17.681	10	0.0605892
iIPrg3	ukb-b-6991	genus.RuminococcaceaeUCG005	MR Egger	15.1678	12	0.232385
iIPrg3	ukb-b-6991	genus.RuminococcaceaeUCG005	Inverse variance weighted	15.3352	13	0.286896
ileTi4	ukb-b-6991	genus.Sutterella	MR Egger	12.6739	10	0.242479
ileTi4	ukb-b-6991	genus.Sutterella	Inverse variance weighted	16.0982	11	0.137523
iVMPiy	ukb-b-6991	genus.Lachnoclostridium	MR Egger	15.9721	11	0.142169
iVMPiy	ukb-b-6991	genus.Lachnoclostridium	Inverse variance weighted	16.0861	12	0.187325
IwLCKZ	ukb-b-6991	genus.Victivallis	MR Egger	6.24754	8	0.619525
IwLCKZ	ukb-b-6991	genus.Victivallis	Inverse variance weighted	7.9512	9	0.539072
IzkjTZ	ukb-b-6991	genus.Anaerostipes	MR Egger	12.2418	11	0.345743
IzkjTZ	ukb-b-6991	genus.Anaerostipes	Inverse variance weighted	18.3214	12	0.106274
j56wwm	ukb-b-6991	genus.Roseburia	MR Egger	23.8504	12	0.0213148
j56wwm	ukb-b-6991	genus.Roseburia	Inverse variance weighted	23.9925	13	0.0311988
Jh7Iuc	ukb-b-6991	genus.RuminococcaceaeUCG002	MR Egger	43.6318	20	0.00168541
Jh7Iuc	ukb-b-6991	genus.RuminococcaceaeUCG002	Inverse variance weighted	44.7129	21	0.00188861
jIo3ju	ukb-b-6991	genus.Flavonifractor	MR Egger	0.298906	3	0.960234
jIo3ju	ukb-b-6991	genus.Flavonifractor	Inverse variance weighted	0.930325	4	0.92017
jPpJGi	ukb-b-6991	genus.LachnospiraceaeNC2004group	MR Egger	11.2746	7	0.127081
jPpJGi	ukb-b-6991	genus.LachnospiraceaeNC2004group	Inverse variance weighted	11.7515	8	0.162642
JwtUeA	ukb-b-6991	genus.LachnospiraceaeUCG008	MR Egger	15.6928	9	0.0735812
JwtUeA	ukb-b-6991	genus.LachnospiraceaeUCG008	Inverse variance weighted	17.9804	10	0.0552954
jXMgcH	ukb-b-6991	genus.Faecalibacterium	MR Egger	9.28469	8	0.318852
jXMgcH	ukb-b-6991	genus.Faecalibacterium	Inverse variance weighted	10.0221	9	0.348699
kN9nvi	ukb-b-6991	genus.Hungatella	MR Egger	5.43757	3	0.142421
kN9nvi	ukb-b-6991	genus.Hungatella	Inverse variance weighted	5.60092	4	0.231
kr0YOE	ukb-b-6991	genus.Sellimonas	MR Egger	13.7881	7	0.055082
kr0YOE	ukb-b-6991	genus.Sellimonas	Inverse variance weighted	13.7882	8	0.087455
l0ocTh	ukb-b-6991	genus.Lactobacillus	MR Egger	14.5372	8	0.0687943
l0ocTh	ukb-b-6991	genus.Lactobacillus	Inverse variance weighted	16.8237	9	0.0515488
LAVtQk	ukb-b-6991	genus.LachnospiraceaeUCG001	MR Egger	19.7865	11	0.0483564
LAVtQk	ukb-b-6991	genus.LachnospiraceaeUCG001	Inverse variance weighted	20.1574	12	0.0641664
LEQGkU	ukb-b-6991	genus.RuminococcaceaeNK4A214group	MR Egger	5.59123	11	0.899201
LEQGkU	ukb-b-6991	genus.RuminococcaceaeNK4A214group	Inverse variance weighted	6.2975	12	0.900349
lM9xNp	ukb-b-6991	genus.Ruminiclostridium6	MR Egger	16.4539	14	0.286446
lM9xNp	ukb-b-6991	genus.Ruminiclostridium6	Inverse variance weighted	16.4806	15	0.350847
LsubzQ	ukb-b-6991	genus..Eubacteriumoxidoreducensgroup	MR Egger	2.12419	3	0.547034
LsubzQ	ukb-b-6991	genus..Eubacteriumoxidoreducensgroup	Inverse variance weighted	2.12857	4	0.712126
MgNca7	ukb-b-6991	genus..Eubacteriumxylanophilumgroup	MR Egger	17.1624	7	0.0163782
MgNca7	ukb-b-6991	genus..Eubacteriumxylanophilumgroup	Inverse variance weighted	19.4429	8	0.0126622
Mr3S8v	ukb-b-6991	genus.Olsenella	MR Egger	22.8113	9	0.0066342
Mr3S8v	ukb-b-6991	genus.Olsenella	Inverse variance weighted	23.0028	10	0.0107363
MW87Zq	ukb-b-6991	genus.Coprococcus3	MR Egger	2.81452	7	0.901614
MW87Zq	ukb-b-6991	genus.Coprococcus3	Inverse variance weighted	5.78193	8	0.671644
MY7aR3	ukb-b-6991	genus.Butyricimonas	MR Egger	11.7845	11	0.380056
MY7aR3	ukb-b-6991	genus.Butyricimonas	Inverse variance weighted	11.8285	12	0.459547
MYf18t	ukb-b-6991	genus.Paraprevotella	MR Egger	11.8138	11	0.377797
MYf18t	ukb-b-6991	genus.Paraprevotella	Inverse variance weighted	11.9504	12	0.449669
nhSMZf	ukb-b-6991	genus.Veillonella	MR Egger	3.82422	6	0.70045
nhSMZf	ukb-b-6991	genus.Veillonella	Inverse variance weighted	4.19402	7	0.757179
NNWOUo	ukb-b-6991	genus.LachnospiraceaeNK4A136group	MR Egger	14.9314	13	0.311653
NNWOUo	ukb-b-6991	genus.LachnospiraceaeNK4A136group	Inverse variance weighted	14.9819	14	0.379393
nroa71	ukb-b-6991	genus.Akkermansia	MR Egger	4.85944	9	0.846385
nroa71	ukb-b-6991	genus.Akkermansia	Inverse variance weighted	4.86912	10	0.899748
NttwGO	ukb-b-6991	genus.Gordonibacter	MR Egger	23.0857	10	0.0104346
NttwGO	ukb-b-6991	genus.Gordonibacter	Inverse variance weighted	28.6178	11	0.0026012
o0Mqmv	ukb-b-6991	genus..Eubacteriumventriosumgroup	MR Egger	9.10986	13	0.764596
o0Mqmv	ukb-b-6991	genus..Eubacteriumventriosumgroup	Inverse variance weighted	9.11282	14	0.823756
Oa4VZI	ukb-b-6991	genus.Enterorhabdus	MR Egger	3.56183	5	0.614053
Oa4VZI	ukb-b-6991	genus.Enterorhabdus	Inverse variance weighted	4.45807	6	0.614939
OB40HR	ukb-b-6991	genus.Allisonella	MR Egger	37.3536	6	1.50235e-06
OB40HR	ukb-b-6991	genus.Allisonella	Inverse variance weighted	44.184	7	1.96876e-07
oNQj62	ukb-b-6991	genus.DefluviitaleaceaeUCG011	MR Egger	4.84692	7	0.678638
oNQj62	ukb-b-6991	genus.DefluviitaleaceaeUCG011	Inverse variance weighted	5.90923	8	0.657399
oVOIVK	ukb-b-6991	genus.Desulfovibrio	MR Egger	11.5172	8	0.174079
oVOIVK	ukb-b-6991	genus.Desulfovibrio	Inverse variance weighted	12.12	9	0.20663
p2EDyh	ukb-b-6991	genus..Eubacteriumeligensgroup	MR Egger	4.97234	5	0.419265
p2EDyh	ukb-b-6991	genus..Eubacteriumeligensgroup	Inverse variance weighted	6.11577	6	0.410348
P4qwd5	ukb-b-6991	genus.Collinsella	MR Egger	5.79288	7	0.564131
P4qwd5	ukb-b-6991	genus.Collinsella	Inverse variance weighted	5.79325	8	0.670378
P5IPrN	ukb-b-6991	genus.LachnospiraceaeUCG004	MR Egger	24.8857	10	0.00556643
P5IPrN	ukb-b-6991	genus.LachnospiraceaeUCG004	Inverse variance weighted	26.1987	11	0.00606211
pAHp5x	ukb-b-6991	genus..Eubacteriumrectalegroup	MR Egger	10.377	6	0.109647
pAHp5x	ukb-b-6991	genus..Eubacteriumrectalegroup	Inverse variance weighted	10.4536	7	0.164294
PxlnC3	ukb-b-6991	genus.Bifidobacterium	MR Egger	11.7462	11	0.383021
PxlnC3	ukb-b-6991	genus.Bifidobacterium	Inverse variance weighted	11.7497	12	0.465988
QBbbQx	ukb-b-6991	genus.CandidatusSoleaferrea	MR Egger	6.24223	8	0.620119
QBbbQx	ukb-b-6991	genus.CandidatusSoleaferrea	Inverse variance weighted	8.04529	9	0.529589
QJdXVC	ukb-b-6991	genus..Ruminococcusgnavusgroup	MR Egger	8.23239	10	0.606149
QJdXVC	ukb-b-6991	genus..Ruminococcusgnavusgroup	Inverse variance weighted	8.38308	11	0.678632
qoxELs	ukb-b-6991	genus..Eubacteriumcoprostanoligenesgroup	MR Egger	11.1587	11	0.430064
qoxELs	ukb-b-6991	genus..Eubacteriumcoprostanoligenesgroup	Inverse variance weighted	12.3714	12	0.416329
R01sBr	ukb-b-6991	genus.Barnesiella	MR Egger	12.073	12	0.439835
R01sBr	ukb-b-6991	genus.Barnesiella	Inverse variance weighted	12.2484	13	0.507385
r09LTo	ukb-b-6991	genus.Adlercreutzia	MR Egger	2.1587	6	0.904539
r09LTo	ukb-b-6991	genus.Adlercreutzia	Inverse variance weighted	3.29224	7	0.856716
rbpOnD	ukb-b-6991	genus.RuminococcaceaeUCG010	MR Egger	2.50564	4	0.643627
rbpOnD	ukb-b-6991	genus.RuminococcaceaeUCG010	Inverse variance weighted	2.60171	5	0.761105
rYNbmL	ukb-b-6991	genus.Alloprevotella	MR Egger	2.76981	4	0.597054
rYNbmL	ukb-b-6991	genus.Alloprevotella	Inverse variance weighted	4.79799	5	0.441028
sJC78Y	ukb-b-6991	genus.Parabacteroides	MR Egger	3.58441	4	0.465161
sJC78Y	ukb-b-6991	genus.Parabacteroides	Inverse variance weighted	3.60542	5	0.607499
TOOobb	ukb-b-6991	genus.Anaerofilum	MR Egger	6.7211	9	0.666131
TOOobb	ukb-b-6991	genus.Anaerofilum	Inverse variance weighted	7.62469	10	0.665444
uem7qu	ukb-b-6991	genus.Holdemania	MR Egger	12.0176	13	0.526205
uem7qu	ukb-b-6991	genus.Holdemania	Inverse variance weighted	12.3687	14	0.576716
uKUvXR	ukb-b-6991	genus..Ruminococcusgauvreauiigroup	MR Egger	10.0634	10	0.434946
uKUvXR	ukb-b-6991	genus..Ruminococcusgauvreauiigroup	Inverse variance weighted	14.9087	11	0.186717
uTdT2P	ukb-b-6991	genus.Phascolarctobacterium	MR Egger	12.5664	8	0.127665
uTdT2P	ukb-b-6991	genus.Phascolarctobacterium	Inverse variance weighted	13.4917	9	0.141588
Uy3z4e	ukb-b-6991	genus.RuminococcaceaeUCG004	MR Egger	8.26622	9	0.507556
Uy3z4e	ukb-b-6991	genus.RuminococcaceaeUCG004	Inverse variance weighted	12.515	10	0.252067
vDnYLd	ukb-b-6991	genus.Coprococcus1	MR Egger	25.5441	10	0.0044043
vDnYLd	ukb-b-6991	genus.Coprococcus1	Inverse variance weighted	29.1968	11	0.0021157
VJKXoB	ukb-b-6991	genus..Clostridiuminnocuumgroup	MR Egger	15.7225	7	0.0277765
VJKXoB	ukb-b-6991	genus..Clostridiuminnocuumgroup	Inverse variance weighted	15.9476	8	0.0431356
VOETaP	ukb-b-6991	genus.Senegalimassilia	MR Egger	3.66238	3	0.300304
VOETaP	ukb-b-6991	genus.Senegalimassilia	Inverse variance weighted	3.74713	4	0.441308
VT3Mvb	ukb-b-6991	genus.Ruminiclostridium9	MR Egger	2.17389	7	0.949592
VT3Mvb	ukb-b-6991	genus.Ruminiclostridium9	Inverse variance weighted	2.18442	8	0.974829
vumcz9	ukb-b-6991	genus.Bilophila	MR Egger	19.1595	11	0.0582898
vumcz9	ukb-b-6991	genus.Bilophila	Inverse variance weighted	21.5779	12	0.0425322
w41iKE	ukb-b-6991	genus..Eubacteriumfissicatenagroup	MR Egger	7.511	7	0.377678
w41iKE	ukb-b-6991	genus..Eubacteriumfissicatenagroup	Inverse variance weighted	8.39372	8	0.395985
w4T4DT	ukb-b-6991	genus.Prevotella9	MR Egger	7.46143	13	0.876834
w4T4DT	ukb-b-6991	genus.Prevotella9	Inverse variance weighted	7.96622	14	0.891078
WaQU8s	ukb-b-6991	genus.Eisenbergiella	MR Egger	8.57538	9	0.477356
WaQU8s	ukb-b-6991	genus.Eisenbergiella	Inverse variance weighted	9.18116	10	0.515001
wb0mqg	ukb-b-6991	genus.RuminococcaceaeUCG014	MR Egger	18.7378	9	0.027517
wb0mqg	ukb-b-6991	genus.RuminococcaceaeUCG014	Inverse variance weighted	20.4049	10	0.0256474
WgzAkn	ukb-b-6991	genus.Lachnospira	MR Egger	10.2433	4	0.0365233
WgzAkn	ukb-b-6991	genus.Lachnospira	Inverse variance weighted	10.5363	5	0.0613888
WNfBai	ukb-b-6991	genus.Peptococcus	MR Egger	4.98693	10	0.89205
WNfBai	ukb-b-6991	genus.Peptococcus	Inverse variance weighted	7.79127	11	0.731871
Wnv2Nw	ukb-b-6991	genus.Ruminococcus1	MR Egger	8.51794	8	0.384576
Wnv2Nw	ukb-b-6991	genus.Ruminococcus1	Inverse variance weighted	8.98784	9	0.438397
Wr2mXj	ukb-b-6991	genus.Slackia	MR Egger	6.14066	4	0.188887
Wr2mXj	ukb-b-6991	genus.Slackia	Inverse variance weighted	6.37205	5	0.27168
wuc5SY	ukb-b-6991	genus.Oscillospira	MR Egger	14.1844	6	0.0276429
wuc5SY	ukb-b-6991	genus.Oscillospira	Inverse variance weighted	15.7782	7	0.0272218
WxfM2X	ukb-b-6991	genus.Alistipes	MR Egger	10.5082	12	0.571467
WxfM2X	ukb-b-6991	genus.Alistipes	Inverse variance weighted	12.7965	13	0.46365
Wy2iUT	ukb-b-6991	genus..Ruminococcustorquesgroup	MR Egger	7.86947	7	0.344245
Wy2iUT	ukb-b-6991	genus..Ruminococcustorquesgroup	Inverse variance weighted	9.2574	8	0.32105
xl2BkV	ukb-b-6991	genus.Dorea	MR Egger	9.11475	8	0.332708
xl2BkV	ukb-b-6991	genus.Dorea	Inverse variance weighted	9.16533	9	0.422155
xNM5Eq	ukb-b-6991	genus.RuminococcaceaeUCG009	MR Egger	12.8475	10	0.232324
xNM5Eq	ukb-b-6991	genus.RuminococcaceaeUCG009	Inverse variance weighted	15.3232	11	0.168176
YesBcN	ukb-b-6991	genus.RuminococcaceaeUCG003	MR Egger	8.74072	10	0.556875
YesBcN	ukb-b-6991	genus.RuminococcaceaeUCG003	Inverse variance weighted	9.48164	11	0.577525
ZKlKtw	ukb-b-6991	genus.LachnospiraceaeND3007group	MR Egger	0.400038	1	0.52707
ZKlKtw	ukb-b-6991	genus.LachnospiraceaeND3007group	Inverse variance weighted	0.40143	2	0.818146
ZmGVut	ukb-b-6991	genus.Subdoligranulum	MR Egger	15.4083	9	0.0803144
ZmGVut	ukb-b-6991	genus.Subdoligranulum	Inverse variance weighted	15.8444	10	0.104173
zsjqHZ	ukb-b-6991	genus.Holdemanella	MR Egger	8.85678	9	0.450598
zsjqHZ	ukb-b-6991	genus.Holdemanella	Inverse variance weighted	9.27701	10	0.506031
ZtUZLO	ukb-b-6991	genus.Oscillibacter	MR Egger	11.9014	12	0.453631
ZtUZLO	ukb-b-6991	genus.Oscillibacter	Inverse variance weighted	13.3422	13	0.42174
zu2lad	ukb-b-6991	genus..Eubacteriumruminantiumgroup	MR Egger	22.2713	16	0.134645
zu2lad	ukb-b-6991	genus..Eubacteriumruminantiumgroup	Inverse variance weighted	22.3537	17	0.171495
ZYW6aa	ukb-b-6991	genus.Clostridiumsensustricto1	MR Egger	5.6293	5	0.343976
ZYW6aa	ukb-b-6991	genus.Clostridiumsensustricto1	Inverse variance weighted	10.7731	6	0.095648
