# Supplementary material for: Association between gut microbiota and anxiety disorders: a bidirectional two-sample mendelian randomization study
Source: BMC Psychiatry. 2024 May 27;24:398. doi: 10.1186/s12888-024-05824-x (PMC11131207; doi:10.1186/s12888-024-05824-x)
Supplement: Supplementary file 8 — Supplementary Material 8 [file 12888_2024_5824_MOESM8_ESM.xlsx]

## Sheet: Sheet1
Supplementary Table 8: Characteristics of the genetic variants associated with the risk of anxiety disorders
SNP	Chr	Pos	Effect_allele	Other_allele	Beta	SE	Pval	F
rs7548487	1	177025098	G	A	0.00880409	0.0015217	7.19996e-09	33.4743
rs6699744	1	72825144	T	A	0.00819286	0.00100769	4.30031e-16	66.1024
rs113878233	1	191143630	T	C	0.0114703	0.00204987	2.19999e-08	31.311
rs7528182	1	67067369	T	C	0.00586087	0.00098508	2.69998e-09	35.3982
rs11123030	2	124976163	C	T	-0.00595904	0.000977052	1.09999e-09	37.1978
rs7583068	2	212634108	A	T	0.00626574	0.00104958	2.39999e-09	35.638
rs66511648	3	117515519	C	T	0.00617337	0.00108633	1.29999e-08	32.2939
rs2698323	3	157974243	C	T	0.00554663	0.00098974	2.1e-08	31.4063
rs13084037	3	49214066	A	G	-0.00651283	0.0011683	2.5e-08	31.0764
rs2298969	4	3186244	G	A	-0.00535903	0.000977753	4.20001e-08	30.041
rs6818069	4	131153170	G	T	0.00641818	0.001125	1.2e-08	32.5476
rs10035449	5	164486067	C	T	0.00585413	0.000977481	2.1e-09	35.8681
rs4518438	5	88157552	C	T	-0.00566112	0.000975737	6.59994e-09	33.6619
rs30266	5	103972357	A	G	0.00765851	0.00104038	1.80011e-13	54.1882
rs12201442	6	24267818	G	A	0.00985306	0.00158252	4.79999e-10	38.7654
rs67981811	6	28354835	G	C	-0.011852	0.00153202	1e-14	59.8487
rs34555420	6	26090270	T	G	-0.00900836	0.00164304	4.20001e-08	30.0604
rs9347903	6	165114404	T	C	0.00679779	0.00116505	5.39995e-09	34.0445
rs2876520	6	142996618	G	C	0.006013	0.000987067	1.09999e-09	37.1098
rs2283066	7	126172521	C	T	-0.00573733	0.00100863	1.29999e-08	32.3561
rs3807866	7	12250378	A	G	0.0074939	0.000990903	3.90032e-14	57.1944
rs10264984	7	117624373	T	C	0.00583058	0.000994135	4.49997e-09	34.398
rs6466512	7	114842574	A	G	-0.00578344	0.000992323	5.60003e-09	33.9677
rs1814912	8	124164983	C	T	0.0062108	0.00106149	4.90004e-09	34.2344
rs56116032	9	11453149	G	A	-0.00662701	0.00118115	2e-08	31.4793
rs1536873	9	36994681	A	G	0.00555937	0.000984187	1.6e-08	31.9077
rs393488	9	17044971	A	T	-0.00564139	0.000981676	9.09997e-09	33.0245
rs7046881	9	82515992	G	T	-0.00543475	0.000990133	4e-08	30.1281
rs10818865	9	126509599	G	A	0.00682631	0.00120174	1.29999e-08	32.2664
rs10762080	10	68397445	G	A	-0.00562619	0.000992175	1.40001e-08	32.1553
rs1021363	10	106610839	G	A	-0.00740736	0.00102059	3.90032e-13	52.6774
rs621313	11	88913663	G	A	0.00748553	0.000979968	2.19989e-14	58.3474
rs4245147	11	113318007	T	C	0.00579555	0.000984572	3.89996e-09	34.6493
rs486584	11	66358126	T	C	0.00552277	0.000977235	1.6e-08	31.9386
rs9530139	13	31847324	T	C	-0.00760475	0.00123719	7.90005e-10	37.7831
rs10143492	14	75212114	C	G	0.00625622	0.000980196	1.7e-10	40.7379
rs10141157	14	104018105	C	T	0.00579658	0.00097716	2.99999e-09	35.1894
rs4404022	15	74010430	T	A	0.00559119	0.000992331	1.79999e-08	31.7465
rs12919291	16	13800430	C	G	0.0072763	0.00124931	5.69994e-09	33.9219
rs12967855	18	35138245	G	A	-0.00687351	0.00104168	4.19952e-11	43.54
rs12967143	18	53099012	C	G	-0.00761209	0.00107088	1.20005e-12	50.5273
rs143502921	20	59827231	C	G	0.00885943	0.00142321	4.79999e-10	38.7502
rs3746522	20	44680412	T	C	0.00730671	0.00121043	1.6e-09	36.4388
rs12159707	22	46449891	A	G	-0.00585026	0.001034	1.5e-08	32.0117
