# Supplementary material for: Association between gut microbiota and anxiety disorders: a bidirectional two-sample mendelian randomization study
Source: BMC Psychiatry. 2024 May 27;24:398. doi: 10.1186/s12888-024-05824-x (PMC11131207; doi:10.1186/s12888-024-05824-x)
Supplement: Supplementary file 9 — Supplementary Material 9 [file 12888_2024_5824_MOESM9_ESM.xlsx]

## Sheet: Sheet1
Supplementary Table 9: Effect estimates of the associations of anxiety disorders in the reverse MR analyses
Exposure	Method	Nsnp	OR	OR_lci95	OR_uci95	Pval	Egger_intercept	SE	Pval	Q	Q_df	Q_pval
Eubacteriumbrachygroup	MR Egger	43	0.0373224	2.48e-05	56.2739	0.383651	0.0241875	0.0245267	0.329834
	Weighted median	43	1.33643	0.28244	6.32364	0.714589
	Inverse variance weighted	43	1.40584	0.406047	4.86737	0.590861				51.4613	42	0.150295
Blautia	MR Egger	43	0.687013	0.0294904	16.0047	0.816373	0.00212272	0.0105317	0.841261
	Weighted median	43	1.19732	0.564388	2.54003	0.638854
	Inverse variance weighted	43	0.945307	0.557179	1.6038	0.834804				37.8686	42	0.652851
Butyricicoccus	MR Egger	43	0.247045	0.00976973	6.24698	0.401164	0.00919339	0.0108114	0.400072
	Weighted median	43	1.30298	0.620137	2.73771	0.484776
	Inverse variance weighted	43	0.983353	0.570416	1.69522	0.951823				24.1688	42	0.987562
Coprococcus3	MR Egger	43	1.44945	0.049882	42.1173	0.830115	-0.00325578	0.0112749	0.774218
	Weighted median	43	0.735096	0.324484	1.66531	0.460747
	Inverse variance weighted	43	0.888586	0.503986	1.56668	0.683074				39.6847	42	0.573094
Enterorhabdus	MR Egger	43	0.571118	0.00251335	129.778	0.840649	0.0039845	0.0181833	0.827637
	Weighted median	43	1.37174	0.415862	4.52472	0.603704
	Inverse variance weighted	43	1.03834	0.416792	2.58677	0.935615				52.7511	42	0.123626
ErysipelotrichaceaeUCG003	MR Egger	43	0.069684	0.00182289	2.66382	0.159454	0.014954	0.0121939	0.227064
	Weighted median	43	0.640083	0.27215	1.50544	0.306555
	Inverse variance weighted	43	0.659274	0.355642	1.22213	0.185839				46.8301	42	0.280887
Oxalobacter	MR Egger	43	4.02887	0.00400537	4052.5	0.694853	-0.00761714	0.0231686	0.744003
	Weighted median	43	0.886667	0.205401	3.82754	0.871934
	Inverse variance weighted	43	1.28485	0.40214	4.10514	0.672356				52.3633	42	0.131225
Parasutterella	MR Egger	43	14.2573	0.268413	757.311	0.197128	-0.0198256	0.0132939	0.143529
	Weighted median	43	0.712959	0.282647	1.79839	0.473544
	Inverse variance weighted	43	0.724519	0.371345	1.41359	0.344668				38.0407	42	0.645413
Ruminiclostridium6	MR Egger	43	19.2986	0.502102	741.756	0.119531	-0.021992	0.0122173	0.0792106
	Weighted median	43	0.52642	0.213791	1.29621	0.162811
	Inverse variance weighted	43	0.709525	0.382484	1.3162	0.276375				42.3065	42	0.457736
